# Supplementary material for: Sharp-Tailed Grouse Nest Survival and Nest Predator Habitat Use in North Dakota’s Bakken Oil Field
Source: PLoS One. 2017 Jan 12;12(1):e0170177. doi: 10.1371/journal.pone.0170177 (PMC5231376; doi:10.1371/journal.pone.0170177)
Supplement: S1 Dataset — (XLSX) [file pone.0170177.s005.xlsx]

## Sheet: Meso_Mammal Occupancy
			Survey Period Split Every 3 Days																						Detections							Categorical					Point Location		Continuous Data for multiple spatial extents
	Point ID		1	1	1	2	2	2	3	3	3	4	4	4	5	5	5	6	6	6	7	7	7	X	1st 3 days	2nd 3 days	3rd 3 days	4th 3 days	5th 3 days	6th 3 days	7th 3 days	Belden	Blaisdell	Year 2013	Period 1	Period 2	Latitude	Longitude	Dist (m) to nearest oil well	Dist (m) to nearest road	500 m Radius Oil Well Density (wells/km2)	750 m Radius Oil Well Density (wells/km2)	Percent Water (500m)	Percent Grass/Hayland (500m)	Percent Crops (500m)	Percent Trees/Shrubs (500m)	Proportion Water (750m)	Proportion Grass/Hayland (750m)	Proportion Crops (750m)
/*	1_1_B_Bla	*/	0	0	0	0	0	0	0	1	0	0	0	0	0	0	0	0	0	0	0	0	0	0	0	0	1	0	0	0	0	0	1	1	1	0	48.2773	-102.094	3814.37	100.67	0	0	1.75258	95.7732	2.47423	0	0.0317387	0.923643	0.0446182
/*	1_5_A_Bla	*/	0	0	0	0	0	0	0	0	0	0	1	0	0	0	0	0	0	1	0	0	0	0	0	0	0	1	0	1	0	0	1	1	1	0	48.3062	-102.192	2262.02	726.017	0	0	12.1369	38.9004	48.9627	0	0.084022	0.432507	0.483471
/*	1_6_B_Bla	*/	0	0	1	.	.	.	.	0	0	0	0	1	0	0	0	0	0	0	0	0	0	0	1	.	0	1	0	0	0	0	1	1	1	0	48.3002	-102.156	3443.43	1285.23	0	0	6.91434	55.418	37.6677	0	0.0715925	0.595686	0.332721
/*	1_7_B_Bla	*/	0	0	0	0	0	0	0	0	0	0	0	0	0	0	0	0	1	1	1	1	0	0	0	0	0	0	0	1	1	0	1	1	1	0	48.2969	-102.118	3565.97	84.1091	0	0	13.8573	27.4043	58.7384	0	0.133425	0.333333	0.533242
/*	1_8_B_Bla	*/	0	0	0	0	0	0	1	0	0	1	0	0	0	0	0	0	0	0	0	0	0	0	0	0	1	1	0	0	0	0	1	1	1	0	48.3016	-102.066	6731.25	496.78	0	0	8.92116	91.0788	0	0	0.0939659	0.906034	0
/*	1_10_B_Bla	*/	0	0	0	0	1	0	1	0	1	0	0	0	0	0	0	0	.	.	.	.	.	.	0	1	1	0	0	.	.	0	1	1	1	0	48.3082	-102.133	3885.68	423.973	0	0	6.94301	78.0311	15.0259	0	0.057064	0.609756	0.33318
/*	1_11_B_Bla	*/	0	0	0	0	0	0	0	1	1	0	0	1	0	0	0	0	0	1	0	0	0	1	0	0	1	1	0	1	0	0	1	1	1	0	48.3112	-102.094	5879.63	1439.6	0	0	4.85537	68.905	26.2397	0	0.0627864	0.653071	0.284143
/*	1_13_B_Bla	*/	0	0	1	0	0	0	0	1	0	0	0	0	0	0	0	0	0	0	0	0	0	0	1	0	1	0	0	0	0	0	1	1	1	0	48.2284	-101.993	7551.5	277.343	0	0	7.74793	10.2273	82.0248	0	0.0714615	0.398801	0.529737
/*	1_15_A_Bla	*/	1	0	0	0	0	0	0	0	0	0	0	0	0	0	0	0	0	1	0	0	0	1	1	0	0	0	0	1	0	0	1	1	1	0	48.2328	-102.076	3942.79	232.887	0	0	8.28157	21.6356	69.3582	0.724638	0.0938794	0.244363	0.658537
/*	1_16_B_Bla	*/	0	0	0	0	0	0	0	0	0	0	0	0	0	0	0	0	0	0	0	0	0	0	0	0	0	0	0	0	0	0	1	1	1	0	48.2474	-102.171	3211.84	830.913	0	0	42.8719	20.5579	36.5702	0	0.329817	0.251376	0.418807
/*	1_17_B_Bla	*/	0	0	0	0	0	0	0	0	0	0	0	0	0	0	0	0	0	1	0	0	0	0	0	0	0	0	0	1	0	0	1	1	1	0	48.2458	-102.033	6528.35	193.45	0	0	9.19421	45.9711	44.8347	0	0.148985	0.322417	0.528598
/*	1_18_A_Bla	*/	0	0	0	0	0	0	0	0	0	0	0	0	0	1	0	0	0	0	1	0	.	.	0	0	0	0	1	0	1	0	1	1	1	0	48.2404	-101.995	8099.21	54.9937	0	0	22.3371	62.0476	15.6153	0	0.205361	0.563427	0.231211
/*	1_19_B_Bla	*/	0	0	0	0	0	0	0	0	0	0	0	0	0	0	1	0	0	0	1	0	0	0	0	0	0	0	1	0	1	0	1	1	1	0	48.2633	-102.103	3144.15	572.846	0	0	4.23554	60.5372	35.2273	0	0.0514943	0.505747	0.442759
/*	1_20_A_Bla	*/	0	0	1	0	0	0	0	0	0	0	0	0	1	0	0	0	0	0	0	0	0	0	1	0	0	0	1	0	0	0	1	1	1	0	48.2695	-102.054	6690.87	27.2429	0	0	12.7329	35.4037	51.8634	0	0.0816514	0.316972	0.601376
/*	1_21_A_Bla	*/	0	0	0	0	0	0	0	0	0	0	0	0	0	0	0	0	0	0	1	0	0	0	0	0	0	0	0	0	1	0	1	1	1	0	48.2865	-102.164	2371.52	1147.38	0	0	7.74793	86.3636	5.88843	0	0.089867	0.823934	0.086199
/*	1_22_B_Bla	*/	0	0	0	0	0	0	0	0	1	0	1	0	0	0	0	0	0	1	0	1	.	.	0	0	1	1	0	1	1	0	1	1	1	0	48.2909	-102.196	2019.25	936.482	0	0	14.0641	85.9359	0	0	0.108616	0.891384	0
/*	1_23_A_Bla	*/	0	0	0	0	0	0	0	0	1	0	0	0	1	0	0	0	0	0	0	0	0	1	0	0	1	0	1	0	0	0	1	1	1	0	48.2924	-102.056	6966.04	347.671	0	0	31.0238	62.8749	5.27404	0.827301	0.329871	0.502967	0.163205
/*	1_25_A_Bla	*/	0	0	0	0	0	0	0	0	0	0	0	0	1	0	0	0	0	0	0	0	0	0	0	0	0	0	1	0	0	0	1	1	1	0	48.2315	-101.944	11033.7	1121.12	0	0	10.7549	54.7053	34.5398	0	0.0925414	0.401934	0.505525
/*	1_1_a_bel	*/	0	0	0	0	0	0	0	0	0	0	0	0	0	0	0	0	0	0	0	0	0	0	0	0	0	0	0	0	0	1	0	1	1	0	48.1152	-102.418	226.772	393.063	1.27358	2.82992	0.103306	82.2314	0.103306	17.562	0.00597976	0.772769	0.0956762
/*	1_3_b_bel	*/	0	0	0	0	0	0	0	0	1	0	0	0	0	0	0	0	0	1	0	0	0	0	0	0	1	0	0	1	0	1	0	1	1	0	48.1221	-102.447	1540.93	1079.44	0	0	0	81.2629	0	18.7371	0	0.777574	0.00919118
/*	1_6_b_bel	*/	0	0	0	0	0	0	0	0	0	0	0	0	0	0	0	0	0	0	0	0	0	0	0	0	0	0	0	0	0	1	0	1	1	0	48.1309	-102.401	1447.37	905.23	0	0	2.07469	77.0747	15.7676	5.08299	0.0124252	0.661298	0.271514
/*	1_9_b_bel	*/	0	0	0	0	0	0	0	0	0	0	0	0	0	0	0	0	0	0	0	0	0	0	0	0	0	0	0	0	0	1	0	1	1	0	48.1048	-102.388	490.217	578.949	1.27358	1.69795	7.09877	44.1358	48.7654	0	0.100092	0.420569	0.479339
/*	1_10_b_bel	*/	0	0	0	0	0	0	1	0	0	0	0	0	0	0	1	0	0	1	1	0	0	0	0	0	1	0	1	1	1	1	0	1	1	0	48.1095	-102.465	360.134	96.0573	1.27358	0.565984	0.826446	41.6322	22.4174	35.124	0.00596057	0.505273	0.26685
/*	1_12_a_bel	*/	0	0	0	0	0	0	0	0	0	0	0	0	0	0	0	0	0	0	0	0	0	0	0	0	0	0	0	0	0	1	0	1	1	0	48.0992	-102.416	1078.16	16.7653	0	0	2.07254	48.4974	45.8031	3.62694	0.0256881	0.401376	0.548165
/*	1_15_b_bel	*/	0	0	0	0	1	1	0	0	1	0	0	1	1	0	0	0	0	0	0	0	1	0	0	1	1	1	1	0	1	1	0	1	1	0	48.0812	-102.468	1069.65	63.842	0	0	0.309278	90.6186	8.65979	0.412371	0.00413983	0.855106	0.138914
/*	1_16_b_bel	*/	0	1	0	0	0	0	0	0	1	0	0	0	1	1	1	1	0	0	0	1	.	.	1	0	1	0	1	1	1	1	0	1	1	0	48.0755	-102.393	250.24	309.041	2.54715	2.82992	3.3092	93.485	3.20579	0	0.0270891	0.844353	0.128558
/*	1_17_b_bel	*/	1	1	1	1	1	1	1	1	1	1	1	1	1	1	1	1	1	1	1	1	1	1	1	1	1	1	1	1	1	1	0	1	1	0	48.0673	-102.359	672.266	82.7125	0	1.13197	22.7273	48.1405	29.1322	0	0.127072	0.551105	0.321823
/*	1_18_b_bel	*/	0	0	0	0	0	0	0	0	0	0	0	0	0	0	0	0	0	0	0	0	0	0	0	0	0	0	0	0	0	1	0	1	1	0	48.0692	-102.421	603.899	955.108	0	0.565984	0.41365	99.5863	0	0	0.00230203	0.944751	0.0529466
/*	1_19_b_bel	*/	0	0	0	0	0	0	0	0	0	0	0	0	0	0	0	0	0	0	1	0	0	0	0	0	0	0	0	0	1	1	0	1	1	0	48.0623	-102.412	370.874	552.054	6.36788	2.82992	3.40206	88.9691	7.62887	0	0.0373832	0.792056	0.170561
/*	1_22_b_bel	*/	0	0	0	0	0	0	0	0	0	0	0	0	0	0	0	0	0	0	0	0	0	0	0	0	0	0	0	0	0	1	0	1	1	0	48.1521	-102.426	1893.6	37.3134	0	0	10.3413	88.1075	1.03413	0.517063	0.0675862	0.803678	0.0878161
/*	1_23_a_bel	*/	0	0	0	0	0	0	0	0	0	0	0	0	0	0	1	1	0	0	0	0	0	0	0	0	0	0	1	1	0	1	0	1	1	0	48.1461	-102.367	500.284	796.006	0	1.13197	1.85567	76.4948	21.6495	0	0.0179641	0.793643	0.187471
/*	1_24_a_bel	*/	0	0	1	0	0	0	0	0	0	0	0	0	0	0	1	1	0	0	0	0	0	0	1	0	0	0	1	1	0	1	0	1	1	0	48.0934	-102.37	1079.4	241.479	0	0	1.34159	50.774	47.8844	0	0.0455172	0.688736	0.265747
/*	1_25_a_bel	*/	0	0	0	0	0	0	0	.	.	.	.	0	0	0	0	0	1	0	0	1	0	0	0	0	.	.	0	1	1	1	0	1	1	0	48.0924	-102.328	193.015	1262.75	3.82073	1.69795	8.26446	91.7355	0	0	0.0698209	0.930179	0
/*	1_26_a_bel	*/	0	0	0	0	0	0	0	0	0	0	0	0	0	0	0	0	0	0	0	0	0	0	0	0	0	0	0	0	0	1	0	1	1	0	48.1196	-102.408	310.062	257.804	3.82073	1.69795	0.638978	45.6869	42.705	10.9691	0.0180602	0.37592	0.517057
/*	1_27_a_bel	*/	0	0	1	0	0	0	0	1	1	0	0	0	0	0	0	1	0	1	1	0	0	0	1	0	1	0	0	1	1	1	0	1	1	0	48.1351	-102.462	161.717	443.594	5.0943	2.26394	4.34333	28.8521	66.8046	0	0.034023	0.46023	0.491494
/*	2_1_A_Bla	*/	0	0	0	0	0	0	0	0	0	0	0	0	0	0	0	0	0	0	0	0	0	.	0	0	0	0	0	0	0	0	1	1	0	1	48.2849	-102.125	2151.26	125.056	0	0	9.61737	47.9835	42.3992	0	0.0668213	0.391183	0.541995
/*	2_2_B_Bla	*/	1	0	0	1	0	0	0	0	0	0	0	0	0	0	0	0	0	1	0	0	0	.	1	1	0	0	0	1	0	0	1	1	0	1	48.2788	-102.084	4526.41	557.391	0	0	5.01882	56.0853	38.8959	0	0.0530063	0.439873	0.50712
/*	2_4_A_Bla	*/	0	0	0	0	0	0	0	0	0	1	0	0	0	0	0	0	0	0	0	0	0	.	0	0	0	1	0	0	0	0	1	1	0	1	48.2949	-102.092	4748.71	355.59	0	0	22.807	60.2683	16.9247	0	0.213597	0.55627	0.230133
/*	2_5_A_Bla	*/	1	0	0	0	0	0	0	0	0	0	0	0	0	0	0	0	0	0	0	0	0	.	1	0	0	0	0	0	0	0	1	1	0	1	48.2983	-102.184	3217.13	885.175	0	0	10.3627	89.6373	0	0	0.11195	0.885535	0.00251572
/*	2_6_A_Bla	*/	0	0	0	0	0	0	0	0	0	0	0	0	0	0	0	0	0	0	0	0	0	.	0	0	0	0	0	0	0	0	1	1	0	1	48.3047	-102.14	3708.88	123.099	0	0	7.37813	34.2556	58.3663	0	0.0745402	0.487899	0.437561
/*	2_8_A_Bla	*/	0	0	0	0	0	0	0	0	0	0	0	0	0	0	0	0	0	0	0	0	0	.	0	0	0	0	0	0	0	0	1	1	0	1	48.3146	-102.203	1327.57	277.029	0	0	8.71369	77.2822	14.0041	0	0.106106	0.710711	0.183183
/*	2_9_A_Bla	*/	0	0	1	0	0	0	0	0	0	0	0	0	0	0	0	0	0	0	0	0	0	.	1	0	0	0	0	0	0	0	1	1	0	1	48.3127	-102.162	1989.24	986.91	0	0	7.95455	38.9463	53.0992	0	0.0922509	0.434041	0.473708
/*	2_12_B_Bla	*/	0	0	0	0	0	0	0	0	0	0	0	0	0	0	0	0	0	0	0	1	0	.	0	0	0	0	0	0	1	0	1	1	0	1	48.2283	-101.97	9110.02	314.103	0	0	8.1696	73.94	17.8904	0	0.0851358	0.632766	0.282098
/*	2_13_B_Bla	*/	0	0	0	0	0	0	1	0	0	0	0	0	0	0	0	0	0	0	0	0	0	.	0	0	1	0	0	0	0	0	1	1	0	1	48.2295	-102.046	4480.35	394.304	0	0	5.625	47.9167	46.4583	0	0.0483648	0.494703	0.456932
/*	2_14_A_Bla	*/	0	1	1	0	0	0	0	0	0	0	0	0	0	0	0	1	1	1	0	0	0	.	1	0	0	0	0	1	0	0	1	1	0	1	48.2321	-102.025	5785.66	415.193	0	0	6.12033	4.46058	89.4191	0	0.0391344	0.0483425	0.912523
/*	2_16_B_Bla	*/	0	0	0	0	0	0	0	0	0	0	0	0	0	0	0	0	0	0	0	0	0	.	0	0	0	0	0	0	0	0	1	1	0	1	48.2532	-102.167	2522.09	182.747	0	0	0.125	31	68.875	0	0.00943396	0.152516	0.83805
/*	2_17_A_Bla	*/	0	0	0	1	0	0	0	0	0	0	0	0	1	0	0	0	0	0	1	0	0	.	0	1	0	0	1	0	1	0	1	1	0	1	48.2545	-102.136	1808.75	24.2365	0	0	8.57438	0	90.4959	0.929752	0.0723775	0.114979	0.806688
/*	2_19_A_Bla	*/	1	0	0	0	0	0	0	0	0	0	1	0	0	0	0	0	0	0	0	0	0	.	1	0	0	1	0	0	0	0	1	1	0	1	48.2546	-102.02	7896.53	34.9177	0	0	9.19421	15.3926	75.4132	0	0.0942063	0.168629	0.737164
/*	2_20_A_Bla	*/	0	0	0	0	0	0	0	0	0	0	0	0	0	0	0	0	0	0	0	0	0	.	0	0	0	0	0	0	0	0	1	1	0	1	48.2492	-101.986	9255.27	116.73	0	0	24.3802	75.3099	0.309917	0	0.156473	0.759939	0.0820591
/*	2_21_A_Bla	*/	1	0	0	0	1	0	1	0	0	0	0	0	0	0	1	0	1	0	1	0	1	.	1	1	1	0	1	1	1	0	1	1	0	1	48.2718	-102.175	2289.73	315.523	0	0	2.4819	92.8645	4.65357	0	0.040497	0.886792	0.0727105
/*	2_22_A_Bla	*/	0	0	0	0	1	0	0	0	0	0	0	0	1	1	0	0	0	0	1	0	0	.	0	1	0	0	1	0	1	0	1	1	0	1	48.2765	-102.152	933.334	806.108	0	0	14.7917	12.8125	71.875	0.520833	0.168753	0.200742	0.627724
/*	2_23_B_Bla	*/	0	0	0	0	0	0	0	0	0	0	0	0	1	0	0	1	0	0	0	0	0	.	0	0	0	0	1	1	0	0	1	1	0	1	48.2783	-102.133	1220.58	384.993	0	0	10.3485	39.2819	49.9472	0.422386	0.108752	0.343629	0.53861
/*	2_24_A_Bla	*/	0	0	0	0	0	0	0	0	0	0	0	0	0	0	0	0	0	0	0	0	1	.	0	0	0	0	0	0	1	0	1	1	0	1	48.2143	-101.948	10260	1323.84	0	0	38.7797	60.91	0.310238	0	0.27068	0.689338	0.0399816
/*	2_1_B_Bel	*/	0	0	0	0	0	0	0	0	0	0	0	0	0	0	0	0	0	0	0	0	0	.	0	0	0	0	0	0	0	1	0	1	0	1	48.1191	-102.468	1264.08	356.639	0	0	0	82.4199	1.96484	15.6153	0	0.795806	0.0386313
/*	2_2_A_Bel	*/	0	0	0	0	0	0	0	0	0	0	0	0	0	0	0	0	0	0	0	0	0	.	0	0	0	0	0	0	0	1	0	1	0	1	48.1129	-102.391	344.841	313.989	3.82073	2.26394	7.20339	19.3856	73.411	0	0.073817	0.232177	0.691483
/*	2_4_A_Bel	*/	0	0	0	0	0	0	0	0	0	0	0	0	0	0	0	0	0	0	0	0	0	.	0	0	0	0	0	0	0	1	0	1	0	1	48.1249	-102.418	684.268	1151.08	0	1.69795	0.105152	95.6887	0	4.2061	0.00858369	0.978541	0
/*	2_6_A_Bel	*/	1	0	0	0	0	0	0	0	0	0	0	0	0	0	0	0	0	0	0	0	0	.	1	0	0	0	0	0	0	1	0	1	0	1	48.1335	-102.44	1456.3	17.2022	0	0	6.80412	31.5464	61.6495	0	0.0457361	0.33778	0.616008
/*	2_7_A_Bel	*/	0	0	0	0	0	0	0	0	0	0	0	0	0	0	0	0	1	0	0	0	0	.	0	0	0	0	0	1	0	1	0	1	0	1	48.1265	-102.383	535.472	184.309	0	2.82992	2.58799	31.1594	66.2526	0	0.0208927	0.348053	0.629155
/*	2_9_A_Bel	*/	0	0	0	0	0	0	0	0	0	0	0	0	0	0	0	0	0	0	0	0	0	.	0	0	0	0	0	0	0	1	0	1	0	1	48.1024	-102.419	745.094	247.63	0	0.565984	0.416667	61.25	30	8.33333	0	0.582734	0.335252
/*	2_12_B_Bel	*/	0	0	0	0	0	0	0	0	0	0	0	0	0	0	0	0	0	0	0	0	0	.	0	0	0	0	0	0	0	1	0	1	0	1	48.0966	-102.448	161.463	114.214	6.36788	5.65984	2.27508	8.06618	89.6587	0	0.0220791	0.153634	0.824287
/*	2_13_B_Bel	*/	0	0	0	0	0	0	0	0	0	0	0	0	0	1	0	0	0	0	0	0	0	.	0	0	0	0	1	0	0	1	0	1	0	1	48.0731	-102.338	982.38	428.606	0	0	1.03306	47.1074	51.8595	0	0.0419355	0.49447	0.463594
/*	2_14_A_Bel	*/	0	0	0	0	0	0	0	0	0	0	1	1	0	1	0	0	0	0	0	0	0	.	0	0	0	1	1	0	0	1	0	1	0	1	48.0867	-102.421	1289.55	215.793	0	0	8.45361	57.1134	34.0206	0.412371	0.0849188	0.551276	0.361949
/*	2_15_B_Bel	*/	0	0	0	0	0	0	0	0	0	0	0	0	0	0	0	0	0	0	0	0	0	.	0	0	0	0	0	0	0	1	0	1	0	1	48.077	-102.35	543.072	250.608	0	0.565984	2.90456	61.3071	35.7884	0	0.0528967	0.580605	0.366499
/*	2_17_A_Bel	*/	0	0	0	0	0	0	0	0	0	0	0	0	0	0	0	0	0	0	0	0	0	.	0	0	0	0	0	0	0	1	0	1	0	1	48.0667	-102.389	953.407	603.482	0	0	1.13519	64.4995	34.3653	0	0.00812065	0.594548	0.397332
/*	2_18_A_Bel	*/	0	0	0	0	0	0	0	0	0	0	0	0	0	0	0	0	0	0	0	0	0	.	0	0	0	0	0	0	0	1	0	1	0	1	48.0546	-102.374	528.005	337.029	0	0.565984	2.28928	88.4495	9.26119	0	0.0334709	0.701055	0.263182
/*	2_19_A_Bel	*/	0	0	0	0	0	0	0	0	0	0	0	0	0	0	0	0	0	0	0	0	0	.	0	0	0	0	0	0	0	1	0	1	0	1	48.053	-102.402	1078.12	101.343	0	0	3.83023	69.3582	26.501	0.310559	0.0249023	0.645996	0.326172
/*	2_21_B_Bel	*/	0	0	0	0	0	0	0	0	0	0	0	0	0	0	0	0	0	1	0	0	0	.	0	0	0	0	0	1	0	1	0	1	0	1	48.1408	-102.389	952.33	198.36	0	0	0.722394	45.098	54.1796	0	0.00937647	0.488045	0.50211
/*	2_23_A_Bel	*/	0	0	0	0	0	0	0	0	0	0	0	0	0	0	0	0	0	0	0	0	0	.	0	0	0	0	0	0	0	1	0	1	0	1	48.1535	-102.401	1681.66	315.349	0	0	0.103199	67.0795	22.0846	10.7327	0.0253573	0.683725	0.198709
/*	2_24_A_Bel	*/	0	0	0	0	0	0	0	0	0	0	0	1	0	0	0	1	0	0	0	1	0	.	0	0	0	1	0	1	1	1	0	1	0	1	48.1491	-102.331	1214.72	6.93168	0	0	11.5822	34.7466	53.6711	0	0.126955	0.347286	0.521159
/*	2_25_A_Bel	*/	0	0	0	0	0	0	0	0	0	0	0	0	0	0	0	0	0	0	0	0	0	.	0	0	0	0	0	0	0	1	0	1	0	1	48.0697	-102.434	307.229	406.736	2.54715	1.69795	1.86143	94.1055	4.03309	0	0.0218547	0.803898	0.174247
/*	2_26_A_Bel	*/	0	0	0	0	0	0	0	0	0	0	0	0	1	0	0	0	0	0	0	0	0	.	0	0	0	0	1	0	0	1	0	1	0	1	48.108	-102.428	477.435	886.012	1.27358	1.13197	0.105597	59.2397	10.5597	30.095	0.00239044	0.705976	0.00239044
/*	3_1_A_Bla	*/	0	0	0	0	0	0	0	0	0	0	0	0	0	0	0	.	.	.	.	.	.	.	0	0	0	0	0	.	.	0	1	1	0	0	48.279	-102.113	2503.93	276.138	0	0	10.1765	41.1215	48.702	0	0.178976	0.402695	0.418329
/*	3_3_A_Bla	*/	0	0	0	0	0	0	0	0	0	0	0	0	0	1	1	0	0	0	1	0	.	.	0	0	0	0	1	0	1	0	1	1	0	0	48.2898	-102.122	2722.64	420.324	0	0	9.54693	34.1424	56.3107	0	0.23038	0.286076	0.483544
/*	3_5_A_Bla	*/	0	0	1	0	0	0	0	0	0	1	0	0	1	1	0	0	1	1	1	0	.	.	1	0	0	1	1	1	1	0	1	1	0	0	48.3033	-102.167	2836.42	1101.68	0	0	8.00866	55.5195	36.4719	0	0.0726644	0.679931	0.247405
/*	3_6_A_Bla	*/	0	0	0	0	0	0	0	0	0	0	0	0	0	0	0	1	0	0	0	0	.	.	0	0	0	0	0	1	0	0	1	1	0	0	48.3004	-102.128	3584.59	794.748	0	0	5.26919	84.5361	10.1947	0	0.0771388	0.83871	0.0841515
/*	3_8_A_Bla	*/	1	0	0	0	0	0	0	0	0	0	0	0	0	0	1	0	0	1	0	0	.	.	1	0	0	0	1	1	0	0	1	1	0	0	48.3113	-102.198	1643.63	96.2411	0	0	4.54545	23.8636	71.5909	0	0.0590909	0.25	0.690909
/*	3_9_A_Bla	*/	0	0	0	0	0	0	0	0	0	0	0	0	0	1	0	0	0	1	0	0	.	.	0	0	0	0	1	1	0	0	1	1	0	0	48.3124	-102.149	2617	414.976	0	0	10.7676	16.2047	73.0277	0	0.170124	0.33361	0.496266
/*	3_10_A_Bla	*/	0	0	0	0	1	0	0	0	0	0	0	0	0	0	0	0	0	0	0	0	.	.	0	1	0	0	0	0	0	0	1	1	0	0	48.3104	-102.104	5383.99	1354.87	0	0	1.35468	95.936	2.70936	0	0.0254237	0.838213	0.136364
/*	3_13_A_Bla	*/	0	0	0	0	0	0	0	0	0	0	0	0	0	0	0	0	0	0	0	0	.	.	0	0	0	0	0	0	0	0	1	1	0	0	48.2186	-101.978	8200.49	800.61	0	0	10.3413	60.4964	29.1624	0	0.104462	0.556288	0.339249
/*	3_14_B_Bla	*/	0	0	0	0	0	1	0	1	0	0	1	0	1	1	0	1	1	0	0	0	.	.	0	1	1	1	1	1	0	0	1	1	0	0	48.2289	-102.066	3716.45	338.007	0	0	9.66702	62.7282	27.6047	0	0.0822622	0.543702	0.374036
/*	3_19_B_Bla	*/	0	0	0	0	0	0	0	0	0	0	0	0	0	0	0	0	0	0	0	0	.	.	0	0	0	0	0	0	0	0	1	1	0	0	48.2548	-102.113	2837.02	13.4578	0	0	4.55016	59.152	36.2978	0	0.0388105	0.514617	0.446573
/*	3_24_A_Bla	*/	.	.	.	.	.	0	0	0	0	0	0	0	0	1	0	0	0	0	0	1	.	.	.	.	0	0	1	0	1	0	1	1	0	0	48.283	-102.181	2906.91	1589.34	0	0	9.48454	90.5155	0	0	0.0831209	0.916879	0
/*	3_25_A_Bla	*/	0	1	0	0	1	0	1	1	0	0	0	0	0	1	0	1	0	0	0	0	.	.	1	1	1	0	1	1	0	0	1	1	0	0	48.2803	-102.071	5535.93	179.656	0	0	8.06618	50.5688	40.9514	0.41365	0.0763403	0.579837	0.341492
/*	3_27_A_Bla	*/	0	0	0	1	0	0	0	0	1	0	0	0	1	0	0	1	0	0	0	0	.	.	0	1	1	0	1	1	0	0	1	1	0	0	48.2903	-102.142	2260.21	313.491	0	0	4.75698	87.5905	7.65253	0	0.0525328	0.82833	0.119137
/*	3_28_A_Bla	*/	0	0	0	0	1	0	0	0	0	0	0	0	0	0	0	0	0	1	0	0	.	.	0	1	0	0	0	1	0	0	1	1	0	0	48.2143	-101.977	8106.86	315.61	0	0	8.20244	23.9092	67.8883	0	0.0990991	0.269144	0.631757
/*	3_1_A_Bel	*/	0	0	0	0	0	0	0	0	0	0	0	0	0	0	0	0	0	0	0	0	.	.	0	0	0	0	0	0	0	1	0	1	0	0	48.1126	-102.441	471.296	303.808	1.27358	2.26394	0.206825	82.3164	8.47983	8.9969	0.00459619	0.685489	0.212081
/*	3_3_B_Bel	*/	0	1	1	0	0	0	0	0	0	0	0	0	0	0	0	0	0	0	0	0	.	.	1	0	0	0	0	0	0	1	0	1	0	0	48.1265	-102.461	663.336	1145.64	0	0.565984	0	79.8936	0	20.1064	0	0.698487	0
/*	3_4_A_Bel	*/	0	0	0	0	0	0	0	0	0	0	0	0	0	0	0	0	0	0	0	0	.	.	0	0	0	0	0	0	0	1	0	1	0	0	48.1223	-102.395	1275.88	544.018	0	0	1.45379	59.3977	36.9678	2.18069	0.00831601	0.72973	0.241164
/*	3_6_A_Bel	*/	0	0	0	1	0	0	0	0	1	0	0	0	0	0	0	0	0	0	0	0	.	.	0	1	1	0	0	0	0	1	0	1	0	0	48.1306	-102.417	354.065	934.659	1.27358	1.69795	0	92.027	1.48649	6.48649	0	0.692308	0.186966
/*	3_9_B_Bel	*/	0	0	0	0	0	0	0	0	0	0	0	0	0	1	0	0	0	0	0	0	.	.	0	0	0	0	1	0	0	1	0	1	0	0	48.1047	-102.442	248.449	175.967	5.0943	3.96189	4.65872	20.9101	74.4312	0	0.132009	0.154206	0.713785
/*	3_14_B_Bel	*/	1	0	.	.	.	.	.	.	.	.	.	.	.	.	.	.	.	.	.	.	.	.	1	.	.	.	.	.	.	1	0	1	0	0	48.0868	-102.443	434.792	241.53	2.54715	1.69795	4.23117	58.2043	37.5645	0	0.051715	0.537731	0.408971
/*	3_16_A_Bel	*/	0	0	0	0	0	0	0	1	0	0	0	0	0	0	0	0	0	0	0	0	.	.	0	0	1	0	0	0	0	1	0	1	0	0	48.0757	-102.445	542.954	319.264	0	2.26394	5.99174	84.6074	9.40083	0	0.0609453	0.875622	0.0634328
/*	3_18_A_Bel	*/	1	0	0	0	0	0	0	0	1	0	0	0	0	0	0	0	0	0	1	1	.	.	1	0	1	0	0	0	1	1	0	1	0	0	48.0558	-102.393	1555.29	268.805	0	0	0.254777	33.758	65.9873	0	0.00754717	0.249057	0.743396
/*	3_24_A_Bel	*/	0	0	0	0	0	0	0	0	0	0	0	1	1	0	0	0	0	0	0	0	.	.	0	0	0	1	1	0	0	1	0	1	0	0	48.0833	-102.433	402.746	266.808	2.54715	2.26394	7.39477	56.6553	35.9499	0	0.10468	0.652709	0.242611
/*	3_25_A_Bel	*/	0	0	0	0	1	0	0	0	0	0	0	0	0	1	0	0	0	0	1	0	.	.	0	1	0	0	1	0	1	1	0	1	0	0	48.1135	-102.345	527.838	393.821	0	1.13197	5.45829	33.4706	61.0711	0	0.109683	0.319413	0.570904
/*	3_26_A_Bel	*/	0	0	0	0	0	0	0	0	0	0	0	0	0	0	0	1	0	0	0	0	.	.	0	0	0	0	0	1	0	1	0	1	0	0	48.1135	-102.364	898.423	397.415	0	0	8.77193	5.77915	85.4489	0	0.0949074	0.150926	0.753241
/*	3_27_A_Bel	*/	0	0	0	0	0	0	0	0	0	0	0	0	1	0	0	0	0	0	0	0	.	.	0	0	0	0	1	0	0	1	0	1	0	0	48.1172	-102.429	653.628	1149.47	0	0.565984	0.681818	85.1136	0	14.2045	0	0.906031	0
/*	3_28_A_Bel	*/	1	0	0	0	0	1	0	0	0	0	0	0	0	0	0	0	0	0	0	0	.	.	1	1	0	0	0	0	0	1	0	1	0	0	48.0988	-102.403	393.358	353.849	1.27358	1.69795	7.4922	67.5338	24.974	0	0.0515464	0.594072	0.354381
/*	3_30_A_Bel	*/	0	0	0	0	0	0	0	0	0	0	0	0	0	0	1	0	0	0	1	0	.	.	0	0	0	0	1	0	1	1	0	1	0	0	48.0485	-102.381	546.218	391.559	0	1.13197	3.50109	55.5799	40.919	0	0.0745921	0.703963	0.221445
/*	3_31_A_Bel	*/	1	0	0	0	0	0	0	0	0	0	0	0	0	0	0	0	0	0	0	1	.	.	1	0	0	0	0	0	1	1	0	1	0	0	48.063	-102.376	527.263	99.9111	0	1.69795	3.66492	61.3613	34.9738	0	0.0480226	0.585687	0.36629
/*	3_32_A_Bel	*/	0	0	0	0	0	0	0	0	0	0	0	0	0	0	0	0	0	0	0	0	.	.	0	0	0	0	0	0	0	1	0	1	0	0	48.1226	-102.367	554.243	210.95	0	2.26394	5.17063	8.89349	85.9359	0	0.0578818	0.165025	0.777094
/*	1_1_B_bla	*/	0	1	1	0	0	0	0	1	0	0	0	0	0	.	.	.	.	.	.	.	.	.	1	0	1	0	.	.	.	0	1	0	1	0	48.2772	-102.093	3844.73	134.819	0	0	1.75983	95.7557	2.48447	0	0.0299677	0.922545	0.0474873
/*	1_2_B_bla	*/	0	0	0	0	0	0	0	0	0	0	0	0	1	.	.	.	.	.	.	.	.	.	0	0	0	0	.	.	.	0	1	0	1	0	48.2854	-102.093	4134.82	6.74404	0	0	35.8811	28.9809	35.138	0	0.444444	0.261995	0.293561
/*	1_5_A_bla	*/	1	1	1	0	0	0	0	0	0	0	0	1	1	.	.	.	.	.	.	.	.	.	1	0	0	1	.	.	.	0	1	0	1	0	48.3061	-102.192	2263.85	727.14	0	0	12.0868	39.1529	48.7603	0	0.0853211	0.433945	0.480734
/*	1_6_B_bla	*/	0	0	0	1	0	0	0	0	0	0	0	0	0	.	.	.	.	.	.	.	.	.	0	1	0	0	.	.	.	0	1	0	1	0	48.3003	-102.156	3428.72	1289.69	0	0	6.82523	54.4984	38.6763	0	0.0727775	0.590511	0.336711
/*	1_7_B_bla	*/	1	0	0	0	1	1	0	0	0	0	0	1	0	.	.	.	.	.	.	.	.	.	1	1	0	1	.	.	.	0	1	0	1	0	48.2966	-102.118	3531.74	94.2016	0	0	14.0933	27.5648	58.342	0	0.135359	0.326888	0.537753
/*	1_8_B_bla	*/	0	0	0	0	0	0	0	0	0	0	0	0	0	.	.	.	.	.	.	.	.	.	0	0	0	0	.	.	.	0	1	0	1	0	48.3016	-102.066	6731.25	496.78	0	0	8.58325	91.4168	0	0	0.0928736	0.907126	0
/*	1_9_B_bla	*/	0	0	0	0	0	0	0	0	0	0	0	0	0	.	.	.	.	.	.	.	.	.	0	0	0	0	.	.	.	0	1	0	1	0	48.3164	-102.183	1419.33	223.508	0	0	9.29752	34.7107	55.9917	0	0.0872745	0.486592	0.426134
/*	1_10_B_bla	*/	0	0	0	0	0	0	0	1	0	1	0	0	0	.	.	.	.	.	.	.	.	.	0	0	1	1	.	.	.	0	1	0	1	0	48.3081	-102.133	3890.15	426.224	0	0	7.02479	78.0992	14.876	0	0.0574713	0.608736	0.333793
/*	1_11_B_bla	*/	0	0	0	0	0	0	0	0	0	0	0	0	0	.	.	.	.	.	.	.	.	.	0	0	0	0	.	.	.	0	1	0	1	0	48.3122	-102.094	5955.83	1542.86	0	0	4.95356	79.4634	15.5831	0	0.0614679	0.725688	0.212844
/*	1_1_A_bel	*/	0	0	0	0	0	0	0	0	0	0	0	0	0	.	.	.	.	.	.	.	.	.	0	0	0	0	.	.	.	1	0	0	1	0	48.1152	-102.418	225.762	393.68	1.27358	2.82992	0.103306	82.2314	0.103306	17.562	0.00596604	0.774667	0.0949977
/*	1_3_B_bel	*/	0	0	0	0	0	0	0	0	0	0	0	0	0	.	.	.	.	.	.	.	.	.	0	0	0	0	.	.	.	1	0	0	1	0	48.1222	-102.447	1531.17	1080.07	0	0	0	81.8841	0	18.1159	0	0.774149	0.00919963
/*	1_6_B_bel	*/	0	0	0	0	0	0	0	0	0	0	0	0	0	.	.	.	.	.	.	.	.	.	0	0	0	0	.	.	.	1	0	0	1	0	48.1308	-102.401	1448.02	907.453	0	0	2.08117	77.4194	15.4006	5.09886	0.0124252	0.662218	0.270594
/*	1_9_B_bel	*/	0	0	0	0	0	0	0	0	0	0	0	0	0	.	.	.	.	.	.	.	.	.	0	0	0	0	.	.	.	1	0	0	1	0	48.1048	-102.388	491.967	580.061	1.27358	0.565984	6.91434	43.6533	49.4324	0	0.099128	0.416705	0.484167
/*	1_10_B_bel	*/	0	0	0	0	0	0	0	0	0	0	0	0	0	.	.	.	.	.	.	.	.	.	0	0	0	0	.	.	.	1	0	0	1	0	48.1095	-102.465	363.681	94.3973	1.27358	0.565984	0.826446	42.562	21.3843	35.2273	0.00598251	0.508053	0.26277
/*	1_12_A_bel	*/	0	0	0	0	0	0	0	1	0	0	0	0	0	.	.	.	.	.	.	.	.	.	0	0	1	0	.	.	.	1	0	0	1	0	48.0969	-102.416	1334.51	135.528	0	0	2.47168	33.7796	63.2338	0.514933	0.0362718	0.29247	0.654729
/*	1_16_B_bel	*/	0	0	0	0	0	0	0	0	0	0	0	0	0	.	.	.	.	.	.	.	.	.	0	0	0	0	.	.	.	1	0	0	1	0	48.0755	-102.392	261.273	323.2	2.54715	2.26394	3.41969	93.886	2.6943	0	0.0280589	0.846826	0.125115
/*	1_17_B_bel	*/	0	1	1	1	1	1	1	1	0	1	0	1	1	.	.	.	.	.	.	.	.	.	1	1	1	1	.	.	.	1	0	0	1	0	48.0673	-102.359	666.55	82.7128	0	1.13197	22.973	46.9854	30.0416	0	0.12765	0.548387	0.323963
/*	1_22_B_bel	*/	0	0	0	0	0	0	0	0	0	0	0	0	0	.	.	.	.	.	.	.	.	.	0	0	0	0	.	.	.	1	0	0	1	0	48.152	-102.426	1891.43	39.1231	0	0	10.352	88.1988	0.931677	0.517598	0.0676796	0.804328	0.0870166
/*	1_23_A_bel	*/	0	0	0	0	0	0	0	0	0	0	0	0	0	.	.	.	.	.	.	.	.	.	0	0	0	0	.	.	.	1	0	0	1	0	48.1444	-102.366	500.232	602.412	0	1.69795	1.5528	82.5052	15.942	0	0.0114995	0.780129	0.208372
/*	2_1_A_bla	*/	0	0	0	0	0	0	0	0	0	0	0	0	0	.	.	.	.	.	.	.	.	.	0	0	0	0	.	.	.	0	1	0	1	0	48.2849	-102.125	2140.73	121.974	0	0	9.6473	47.7178	42.6349	0	0.0673212	0.391772	0.540907
/*	2_2_B_bla	*/	0	0	0	0	1	0	0	0	0	0	0	0	0	.	.	.	.	.	.	.	.	.	0	1	0	0	.	.	.	0	1	0	1	0	48.2788	-102.084	4526.71	560.724	0	0	5.32468	54.4156	40.2597	0	0.0590513	0.453049	0.487899
/*	2_3_A_bla	*/	0	0	0	0	0	0	0	0	0	0	0	0	0	.	.	.	.	.	.	.	.	.	0	0	0	0	.	.	.	0	1	0	1	0	48.2958	-102.141	2874.85	227.953	0	0	11.6736	88.3264	0	0	0.0816857	0.883455	0.0348595
/*	2_4_A_bla	*/	0	0	0	0	0	0	0	0	0	0	0	0	0	.	.	.	.	.	.	.	.	.	0	0	0	0	.	.	.	0	1	0	1	0	48.2949	-102.092	4742.63	356.102	0	0	22.8866	59.8969	17.2165	0	0.0929577	0.627042	0.28
/*	2_5_A_bla	*/	0	0	0	0	0	0	0	0	0	0	0	1	0	.	.	.	.	.	.	.	.	.	0	0	0	1	.	.	.	0	1	0	1	0	48.2984	-102.184	3214.06	874.95	0	0	10.1449	89.8551	0	0	0.104392	0.892755	0.00285225
/*	2_6_A_bla	*/	0	0	0	0	1	0	0	0	0	0	0	0	0	.	.	.	.	.	.	.	.	.	0	1	0	0	.	.	.	0	1	0	1	0	48.3047	-102.14	3719.8	106.846	0	0	6.469	34.3666	59.1644	0	0.0737564	0.22813	0.698113
/*	2_8_A_bla	*/	0	0	0	0	0	1	0	0	0	0	0	0	0	.	.	.	.	.	.	.	.	.	0	1	0	0	.	.	.	0	1	0	1	0	48.3146	-102.203	1326.44	278.139	0	0	8.86598	77.732	13.4021	0	0.107305	0.712846	0.179849
/*	2_9_A_bla	*/	0	0	1	1	0	0	1	0	1	0	0	0	0	.	.	.	.	.	.	.	.	.	1	1	1	0	.	.	.	0	1	0	1	0	48.3127	-102.162	1993.25	986.426	0	0	7.95455	39.0496	52.9959	0	0.0927214	0.433472	0.473806
/*	2_10_B_bla	*/	0	0	0	0	0	0	1	0	0	0	0	0	1	.	.	.	.	.	.	.	.	.	0	0	1	0	.	.	.	0	1	0	1	0	48.3128	-102.129	3881.93	719.743	0	0	9.29204	85.3982	5.30973	0	0.087242	0.826454	0.0863039
/*	2_11_B_bla	*/	0	0	0	0	0	0	0	0	0	0	0	0	0	.	.	.	.	.	.	.	.	.	0	0	0	0	.	.	.	0	1	0	1	0	48.312	-102.086	6319.47	966.207	0	0	5.53936	71.2828	23.1778	0	0.105066	0.838649	0.0525328
/*	2_1_B_bel	*/	0	0	0	0	0	0	0	0	0	0	0	0	0	.	.	.	.	.	.	.	.	.	0	0	0	0	.	.	.	1	0	0	1	0	48.1191	-102.468	1264.08	356.639	0	0	0	82.5283	1.95272	15.519	0	0.79538	0.0407041
/*	2_2_A_bel	*/	0	0	0	0	0	0	0	0	0	0	0	0	1	.	.	.	.	.	.	.	.	.	0	0	0	0	.	.	.	1	0	0	1	0	48.1129	-102.391	444.305	319.66	1.27358	1.13197	7.21868	19.1083	73.673	0	0.0740971	0.23599	0.687422
/*	2_4_A_bel	*/	0	0	0	0	0	0	0	1	0	0	0	0	0	.	.	.	.	.	.	.	.	.	0	0	1	0	.	.	.	1	0	0	1	0	48.1249	-102.418	684.268	1151.08	0	1.69795	0.10352	94.617	0	5.2795	0.00680272	0.933107	0.00510204
/*	2_6_A_bel	*/	0	0	0	0	0	0	0	0	0	0	0	0	1	.	.	.	.	.	.	.	.	.	0	0	0	0	.	.	.	1	0	0	1	0	48.1335	-102.44	1456.3	17.2022	0	0	6.84647	31.5353	61.6183	0	0.0457143	0.334762	0.619048
/*	2_9_A_bel	*/	0	0	0	0	0	0	0	0	0	0	0	0	0	.	.	.	.	.	.	.	.	.	0	0	0	0	.	.	.	1	0	0	1	0	48.1024	-102.418	747.539	244.782	0	0.565984	0.547196	61.5595	28.3174	9.57592	0.000899281	0.640288	0.292266
/*	2_14_A_bel	*/	0	0	0	0	0	0	0	0	0	0	0	0	0	.	.	.	.	.	.	.	.	.	0	0	0	0	.	.	.	1	0	0	1	0	48.0868	-102.421	1283.97	220.095	0	0	8.36777	56.095	35.124	0.413223	0.0903955	0.595275	0.312275
/*	2_15_B_bel	*/	0	0	0	0	0	0	0	0	0	0	0	0	0	.	.	.	.	.	.	.	.	.	0	0	0	0	.	.	.	1	0	0	1	0	48.077	-102.35	543.581	249.264	0	0.565984	2.98969	60.7216	36.2887	0	0.0435428	0.667491	0.288966
/*	2_17_A_bel	*/	0	0	0	0	0	0	0	0	0	0	0	0	0	.	.	.	.	.	.	.	.	.	0	0	0	0	.	.	.	1	0	0	1	0	48.0667	-102.389	952.795	598.553	0	0	1.13872	64.6998	34.1615	0	0.00813481	0.595003	0.396862
/*	2_19_A_bel	*/	0	0	0	0	0	0	0	0	0	0	0	0	0	.	.	.	.	.	.	.	.	.	0	0	0	0	.	.	.	1	0	0	1	0	48.053	-102.402	1175.53	103.566	0	0	3.72285	69.7001	26.2668	0.310238	0.0247934	0.657025	0.315427
/*	2_21_B_bel	*/	0	0	0	0	0	0	0	0	0	0	0	0	0	.	.	.	.	.	.	.	.	.	0	0	0	0	.	.	.	1	0	0	1	0	48.1408	-102.389	952.33	198.36	0	0	0.72314	45.2479	54.0289	0	0.00935891	0.489471	0.500702
/*	2_24_A_bel	*/	0	0	1	1	0	0	0	1	0	1	1	0	0	.	.	.	.	.	.	.	.	.	1	1	1	1	.	.	.	1	0	0	1	0	48.1498	-102.331	1293.47	8.38621	0	0	10.4231	33.3333	56.2436	0	0.126495	0.340846	0.526679
/*	3_1_A_bla	*/	0	0	0	0	0	0	0	0	0	0	0	0	0	.	.	.	.	.	.	.	.	.	0	0	0	0	.	.	.	0	1	0	0	1	48.2793	-102.111	2639.31	409.46	0	0	14.8454	47.5258	37.6289	0	0.224426	0.435282	0.340292
/*	3_3_A_bla	*/	0	0	0	0	0	0	1	0	0	1	0	0	0	.	.	.	.	.	.	.	.	.	0	0	1	1	.	.	.	0	1	0	0	1	48.2898	-102.122	2719.97	421.808	0	0	10.0826	34.0496	55.8678	0	0.221622	0.297297	0.481081
/*	3_5_A_bla	*/	0	0	0	0	0	0	0	0	0	0	0	0	0	.	.	.	.	.	.	.	.	.	0	0	0	0	.	.	.	0	1	0	0	1	48.3032	-102.167	2845.6	1105.55	0	0	8.04348	55.2174	36.7391	0	0.0727903	0.679376	0.247834
/*	3_6_A_bla	*/	0	0	0	0	0	0	0	0	0	0	0	0	0	.	.	.	.	.	.	.	.	.	0	0	0	0	.	.	.	0	1	0	0	1	48.3003	-102.127	3582.16	799.922	0	0	5.04009	84.6506	10.3093	0	0.0812854	0.803403	0.115312
/*	3_7_A_bla	*/	0	0	0	0	0	0	0	0	0	0	0	0	0	.	.	.	.	.	.	.	.	.	0	0	0	0	.	.	.	0	1	0	0	1	48.3018	-102.08	5927.33	398.947	0	0	3.86625	95.5068	0.626959	0	0.0547809	0.931275	0.0139442
/*	3_8_A_bla	*/	0	0	0	0	0	0	1	0	0	0	0	0	0	.	.	.	.	.	.	.	.	.	0	0	1	0	.	.	.	0	1	0	0	1	48.3113	-102.198	1643.53	96.1272	0	0	4.46429	25.2232	70.3125	0	0.0952381	0.0380952	0.866667
/*	3_9_A_bla	*/	0	0	0	0	1	0	0	0	0	0	0	1	1	.	.	.	.	.	.	.	.	.	0	1	0	1	.	.	.	0	1	0	0	1	48.3123	-102.149	2619.56	420.711	0	0	10.7676	16.2047	73.0277	0	0.169717	0.326955	0.503328
/*	3_10_A_bla	*/	0	0	0	0	1	0	0	0	0	0	0	0	1	.	.	.	.	.	.	.	.	.	0	1	0	0	.	.	.	0	1	0	0	1	48.3112	-102.105	5412.53	1442.43	0	0	0.813008	97.6771	1.50987	0	0.0302376	0.883369	0.0863931
/*	3_11_A_bla	*/	0	0	0	0	0	0	0	0	0	0	0	0	0	.	.	.	.	.	.	.	.	.	0	0	0	0	.	.	.	0	1	0	0	1	48.3083	-102.071	6863.83	142.809	0	0	18.8636	81.1364	0	0	0.279146	0.720854	0
/*	3_12_A_bla	*/	0	0	0	0	0	0	0	0	0	0	0	0	0	.	.	.	.	.	.	.	.	.	0	0	0	0	.	.	.	0	1	0	0	1	48.3183	-102.182	1183.86	81.8273	0	0	4.21053	47.3684	48.4211	0	0.0858469	0.480278	0.433875
/*	3_1_A_bel	*/	0	0	0	0	0	0	0	0	0	0	0	0	0	.	.	.	.	.	.	.	.	.	0	0	0	0	.	.	.	1	0	0	0	1	48.1127	-102.441	481.73	314.493	1.27358	1.13197	0.104167	83.0208	7.60417	9.27083	0.00371353	0.690186	0.162334
/*	3_2_A_bel	*/	0	0	0	0	0	0	0	0	0	0	0	0	0	.	.	.	.	.	.	.	.	.	0	0	0	0	.	.	.	1	0	0	0	1	48.1119	-102.372	318.441	213.624	2.54715	1.69795	10.6625	24.1201	65.2174	0	0.13447	0.237216	0.628314
/*	3_3_B_bel	*/	0	0	0	0	0	0	0	0	0	0	0	0	0	.	.	.	.	.	.	.	.	.	0	0	0	0	.	.	.	1	0	0	0	1	48.1264	-102.461	680.767	1161.82	0	0.565984	0	80	0	20	0	0.722181	0.0899042
/*	3_4_A_bel	*/	0	0	0	0	0	0	0	0	0	0	0	0	0	.	.	.	.	.	.	.	.	.	0	0	0	0	.	.	.	1	0	0	0	1	48.1223	-102.395	1284.84	545.282	0	0	1.45833	60.8333	35.5208	2.1875	0.0238612	0.552422	0.413594
/*	3_6_A_bel	*/	0	0	0	0	0	0	0	0	0	0	0	0	0	.	.	.	.	.	.	.	.	.	0	0	0	0	.	.	.	1	0	0	0	1	48.1303	-102.416	390.078	965.77	1.27358	1.69795	0	94.1926	0.283286	5.52408	0	0.73147	0.136087
/*	3_8_B_bel	*/	0	1	0	0	0	0	0	0	0	0	0	0	0	.	.	.	.	.	.	.	.	.	1	0	0	0	.	.	.	1	0	0	0	1	48.1071	-102.343	435.779	311.495	1.27358	1.13197	11.8925	79.5243	8.58325	0	0.1022	0.691109	0.205316
/*	3_9_B_bel	*/	0	0	0	0	0	0	0	0	0	0	0	0	0	.	.	.	.	.	.	.	.	.	0	0	0	0	.	.	.	1	0	0	0	1	48.1049	-102.442	241.176	171.499	5.0943	3.39591	4.55531	21.9089	73.5358	0	0.0787402	0.218504	0.700131
/*	3_14_B_bel	*/	0	0	0	0	0	0	0	1	0	0	0	0	0	.	.	.	.	.	.	.	.	.	0	0	1	0	.	.	.	1	0	0	0	1	48.0868	-102.443	437.638	244.212	2.54715	1.69795	4.23992	58.3247	37.4354	0	0.0456853	0.500231	0.4527
/*	3_16_A_bel	*/	0	0	0	1	0	0	0	0	0	0	0	0	0	.	.	.	.	.	.	.	.	.	0	1	0	0	.	.	.	1	0	0	0	1	48.0757	-102.445	540.746	319.536	0	2.26394	5.99793	84.5915	9.41055	0	0.0555278	0.821411	0.123062
/*	3_18_A_bel	*/	0	0	0	0	0	0	0	0	0	0	0	0	0	.	.	.	.	.	.	.	.	.	0	0	0	0	.	.	.	1	0	0	0	1	48.0558	-102.393	1561.83	261.276	0	0	0.254777	33.5032	66.242	0	0.00746269	0.241604	0.750933
/*	3_19_A_bel	*/	0	0	0	0	0	0	0	0	0	0	0	0	0	.	.	.	.	.	.	.	.	.	0	0	0	0	.	.	.	1	0	0	0	1	48.1399	-102.428	769.047	95.7501	0	0	2.06612	60.2273	37.1901	0.516529	0.0410574	0.663667	0.281215
/*	3_23_A_bel	*/	0	0	0	0	0	0	0	0	0	0	0	0	0	.	.	.	.	.	.	.	.	.	0	0	0	0	.	.	.	1	0	0	0	1	48.1557	-102.413	1712.36	247.821	0	0	5.16529	73.1405	21.1777	0.516529	0.0272109	0.681973	0.230726
[truncated: 3 more columns]

## Sheet: STG Nest Survival
																					Not incuded in MARK analysis
					Bird_Freq		Date_Found	Last Found Alive	Fate_Date									Dist to Nearest Well (m) Binned				Dist to Nearest Road (m) Binned		Well Density (wells/km2)			50 meter buffer				200 meter buffer				450 meter buffer				Edge Density (just meters)			Edge Density (m/km2)
		Latitude	Longitude		ID		i	j	k	Cam Install Date	Fate date - Cam Install	FATE 0=success 1=destroyed	Frequency	Camera 1=yes 0=no	Fate	Year 1=2013 0=2012	Dist to Nearest Well (m)	0-450m	450-1000m	> 1000m	Dist to Nearest Road (m)	0-450m	> 450m	50m	200m	450m	% Grass	% Ag	% Water	% Trees	% Grass	% Ag	% Water	% Trees	% Grass	% Ag	% Water	% Trees	50m Edge density	200m Edge density	450m Edge density	50m Edge density	200m Edge density	450m Edge density		MARK Code
BELDEN 2012	1	48.0598	-102.405	/*	148.403	*/	12	37	38	12	26	0	1	1	Hatch	0	959.755	0	1	0	601.144	0	1	0	0	0	100	0	0	0	99.35	0	0.64	0	86.29	11.13	2.56	0	0	179.13	2804.8	0	1426.42	4410.13	;	/*148.403*/ 12 37 38 0 1 1 0 0 1 0 100 0 0 99.35 0.64 0 86.29 2.56 0 1426.42140468227 4410.13223478357;
	2	48.1113	-102.44	/*	148.954	*/	35	59	59	42	17	0	1	1	Hatch	0	312.071	1	0	0	144.536	1	0	0	0	3.14472	100	0	0	0	94.87	4.48	0	0.64	73.33	17.43	0.25	8.97	0	277.2	2543.76	0	2207.36	3999.69	;	/*148.954*/ 35 59 59 0 1 1 0 1 0 1 100 0 0 94.87 0 0.64 73.33 0.25 8.97 2207.35785953177 3999.68552964669;
	3	48.0633	-102.448	/*	149.085	*/	21	44	44	28	16	0	1	1	Hatch	0	911.557	0	1	0	407.306	1	0	0	0	0	100	0	0	0	100	0	0	0	89.52	9.45	1.02	0	0	0	2818.24	0	0	4431.26	;	/*149.085*/ 21 44 44 0 1 1 0 0 1 1 100 0 0 100 0 0 89.52 1.02 0 0 4431.26464252583;
	4	48.0758	-102.387	/*	149.594	*/	12	35	38	14	24	0	1	1	Hatch	0	657.222	0	1	0	512.969	0	1	0	0	0	100	0	0	0	100	0	0	0	97.95	0	2.04	0	0	0	1406.49	0	0	2211.5	;	/*149.594*/ 12 35 38 0 1 1 0 0 1 0 100 0 0 100 0 0 97.95 2.04 0 0 2211.49703611692;
	5	48.1116	-102.441	/*	149.772	*/	12	34	34	12	22	0	1	1	Hatch	0	369.444	1	0	0	199.211	1	0	0	0	1.57236	100	0	0	0	99.35	0.64	0	0	75	17.6	0.25	7.14	0	132.41	2299.37	0	1054.39	3615.42	;	/*149.772*/ 12 34 34 0 1 1 0 1 0 1 100 0 0 99.35 0 0 75 0.25 7.14 1054.38764134416 3615.41848142266;
	6	48.1215	-102.39	/*	149.783	*/	44	65	65	49	16	0	1	1	Hatch	0	1044.11	0	0	1	310.449	1	0	0	0	0	100	0	0	0	98.08	0	1.91	0	77.1	19.56	1.79	1.53	26.5	259.05	4123.06	3383.12	2062.83	6482.9	;	/*149.783*/ 44 65 65 0 1 1 0 0 0 1 100 0 0 98.08 1.91 0 77.1 1.79 1.53 2062.82847587195 6482.90067453891;
	7	48.075	-102.378	/*	149.801	*/	12	40	40	14	26	0	1	1	Hatch	0	1270.03	0	0	1	617.019	0	1	0	0	0	100	0	0	0	100	0	0	0	97.31	0	2.68	0	0	0	430.79	0	0	677.353	;	/*149.801*/ 12 40 40 0 1 1 0 0 0 0 100 0 0 100 0 0 97.31 2.68 0 0 677.353417506565;
	8	48.0599	-102.395	/*	149.823	*/	12	38	38	12	26	0	1	1	Hatch	0	1571.22	0	0	1	95.0936	1	0	0	0	0	100	0	0	0	63.69	36.3	0	0	31.28	68.45	0.25	0	0	1359.46	4444.95	0	10825.4	6989.02	;	/*149.823*/ 12 38 38 0 1 1 0 0 0 1 100 0 0 63.69 0 0 31.28 0.25 0 10825.4499124064 6989.02498466957;
	9	48.1211	-102.392	/*	149.892	*/	20	39	39	29	10	0	1	1	Hatch	0	1172.22	0	0	1	418.016	1	0	0	0	0	100	0	0	0	98.71	0	0.64	0.64	77.45	20.12	0.63	1.78	0	206.62	3656.17	0	1645.33	5748.79	;	/*149.892*/ 20 39 39 0 1 1 0 0 0 1 100 0 0 98.71 0.64 0.64 77.45 0.63 1.78 1645.32568880395 5748.78535826035;
	10	48.1058	-102.436	/*	150.462	*/	19	37	42	20	22	0	1	1	Hatch	0	241.487	1	0	0	299.189	1	0	0	0	6.28945	100	0	0	0	98.7	0	1.29	0	71.26	14.43	4.85	9.45	0	110.11	3793.67	0	876.812	5964.98	;	/*150.462*/ 19 37 42 0 1 1 0 1 0 1 100 0 0 98.7 1.29 0 71.26 4.85 9.45 876.811594202899 5964.98372615922;
	11	48.0622	-102.411	/*	150.572	*/	22	36	36	28	8	0	1	1	Hatch	0	497.908	0	1	0	512.654	0	1	0	0	0	100	0	0	0	96.77	0	3.22	0	94.49	1.66	3.84	0	0	330.19	2967.47	0	2629.32	4665.91	;	/*150.572*/ 22 36 36 0 1 1 0 0 1 0 100 0 0 96.77 3.22 0 94.49 3.84 0 2629.31995540691 4665.90669664617;
	12	48.1046	-102.402	/*	150.861	*/	16	40	42	20	22	0	1	1	Hatch	0	627.447	0	1	0	374.976	1	0	0	0	0	100	0	0	0	89.03	10.96	0	0	48.33	49.87	1.79	0	0	315.46	3313.12	0	2512.02	5209.39	;	/*150.861*/ 16 40 42 0 1 1 0 0 1 1 100 0 0 89.03 0 0 48.33 1.79 0 2512.02420767638 5209.39008474976;
	13	48.0744	-102.349	/*	151.542	*/	23	40	42	28	14	0	1	1	Hatch	0	831.138	0	1	0	339.907	1	0	0	0	0	100	0	0	0	100	0	0	0	82.07	16	1.92	0	0	0	4508.73	0	0	7089.31	;	/*151.542*/ 23 40 42 0 1 1 0 0 1 1 100 0 0 100 0 0 82.07 1.92 0 0 7089.30958033931;
	14	48.0758	-102.387	/*	149.495	*/	12	19	20	12	8	1	1	1	Badger	0	652.667	0	1	0	516.385	0	1	0	0	0	100	0	0	0	100	0	0	0	97.94	0	2.05	0	0	0	1412.65	0	0	2221.18	;	/*149.495*/ 12 19 20 1 1 1 0 0 1 0 100 0 0 100 0 0 97.94 2.05 0 0 2221.18272299879;
	15	48.1223	-102.389	/*	149.723	*/	44	64	65	49	16	1	1	1	Skunk	0	993.665	0	1	0	254.377	1	0	0	0	0	100	0	0	0	98.7	0	1.29	0	78.13	19.69	1.27	0.89	0	215.04	3983.5	0	1712.37	6263.46	;	/*149.723*/ 44 64 65 1 1 1 0 0 1 1 100 0 0 98.7 1.29 0 78.13 1.27 0.89 1712.3745819398 6263.46326200097;
	16	48.0687	-102.415	/*	149.733	*/	1	17	18	12	6	1	1	1	Hen Mort	0	311.604	1	0	0	530.892	0	1	0	0	1.57236	100	0	0	0	100	0	0	0	99.74	0	0.25	0	0	0	71.76	0	0	112.832	;	/*149.733*/ 1 17 18 1 1 1 0 1 0 0 100 0 0 100 0 0 99.74 0.25 0 0 112.83196276671;
	17	48.1198	-102.39	/*	151.553	*/	32	44	45	40	5	1	1	1	Hen Mort	0	1064.92	0	0	1	276.529	1	0	0	0	0	100	0	0	0	79.87	18.83	1.29	0	66.83	28.04	4.09	1.02	0	588.66	5649.17	0	4687.53	8882.48	;	/*151.553*/ 32 44 45 1 1 1 0 0 0 1 100 0 0 79.87 1.29 0 66.83 4.09 1.02 4687.5298614429 8882.48242896901;
	18	48.1535	-102.399	/*	151.614	*/	21	41	42	37	5	1	1	1	Cows	0	1515.28	0	0	1	149.098	1	0	0	0	0	44.44	44.44	0	11.11	40.38	38.46	0	21.15	57.63	30.4	0.63	11.32	161.27	1468.84	4822.8	20588.5	11696.4	7583.14	;	/*151.614*/ 21 41 42 1 1 1 0 0 0 1 44.44 0 11.11 40.38 0 21.15 57.63 0.63 11.32 11696.4484790572 7583.13809965565;
	19	48.0538	-102.346	/*	149.032	*/	29	32	43	n/a		0	1	0	Hatch	0	1318.52	0	0	1	185.038	1	0	0	0	0	100	0	0	0	100	0	0	0	82.02	12.96	5	0	0	189.6	3883.97	0	1509.79	6106.97	;	/*149.032*/ 29 32 43 0 1 0 0 0 0 1 100 0 0 100 0 0 82.02 5 0 1509.79455327281 6106.96709067753;
	20	48.1282	-102.385	/*	149.132	*/	26	34	40	n/a		0	1	0	Hatch	0	649.823	0	1	0	69.4321	1	0	0	0	0	33.33	66.66	0	0	46.1	52.59	1.29	0	37.3	60.64	1.79	0.25	95.29	1341.79	6663.34	12165.2	10684.7	10477.1	;	/*149.132*/ 26 34 40 0 1 0 0 0 1 1 33.33 0 0 46.1 1.29 0 37.3 1.79 0.25 10684.7427934384 10477.114420038;
	21	48.114	-102.446	/*	149.902	*/	26	38	43	n/a		0	1	0	Hatch	0	821.343	0	1	0	659.836	0	1	0	0	0	100	0	0	0	92.71	0	0	7.28	85.67	0	0.12	14.19	0	603.17	2415.67	0	4803.07	3798.28	;	/*149.902*/ 26 38 43 0 1 0 0 0 1 0 100 0 0 92.71 0 7.28 85.67 0.12 14.19 4803.07373785635 3798.28299187094;
	22	48.0722	-102.423	/*	149.912	*/	22	35	43	n/a		0	1	0	Hatch	0	963.501	0	1	0	988.093	0	1	0	0	0	100	0	0	0	100	0	0	0	85.96	13.52	0.51	0	0	0	1151.88	0	0	1811.16	;	/*149.912*/ 22 35 43 0 1 0 0 0 1 0 100 0 0 100 0 0 85.96 0.51 0 0 1811.16055283888;
	23	48.0651	-102.474	/*	150.041	*/	35	36	43	n/a		0	1	0	Hatch	0	411.378	1	0	0	173.476	1	0	0	0	3.14472	100	0	0	0	95.54	2.54	1.27	0.63	75.31	18.79	0.76	5.11	0	628.07	4582.35	0	5001.35	7205.07	;	/*150.041*/ 35 36 43 0 1 0 0 1 0 1 100 0 0 95.54 1.27 0.63 75.31 0.76 5.11 5001.35371874502 7205.06611739178;
	24	48.1079	-102.395	/*	150.612	*/	22	23	33	n/a		0	1	0	Hatch	0	165.515	1	0	0	113.595	1	0	0	7.96299	1.57236	0	100	0	0	8.55	88.81	2.63	0	32.22	64.32	3.45	0	0	1312.94	5576.03	0	10455	8767.48	;	/*150.612*/ 22 23 33 0 1 0 0 1 0 1 0 0 0 8.55 2.63 0 32.22 3.45 0 10455.0087593566 8767.48062076448;
	25	48.1287	-102.282	/*	150.811	*/	50	68	76	n/a		0	1	0	Hatch	0	1020.58	0	0	1	1155.7	0	1	0	0	0	100	0	0	0	98.07	1.28	0.64	0	85.16	13.68	1.15	0	0	174.28	1387.61	0	1387.8	2181.81	;	/*150.811*/ 50 68 76 0 1 0 0 0 0 0 100 0 0 98.07 0.64 0 85.16 1.15 0 1387.80060519191 2181.8110347647;
	26	48.185	-102.371	/*	150.822	*/	41	62	69	n/a		0	1	0	Hatch	0	415.358	1	0	0	125.7	1	0	0	0	1.57236	100	0	0	0	100	0	0	0	87.78	11.83	0.38	0	0	377.55	2118.67	0	3006.45	3331.29	;	/*150.822*/ 41 62 69 0 1 0 0 1 0 1 100 0 0 100 0 0 87.78 0.38 0 3006.45007166746 3331.29451720939;
	27	48.1432	-102.389	/*	151.572	*/	32	34	37	n/a		0	1	0	Hatch	0	942.799	0	1	0	474.837	0	1	0	0	0	100	0	0	0	66.88	33.11	0	0	51.85	47.88	0.25	0	0	958.18	3752.05	0	7630.04	5899.54	;	/*151.572*/ 32 34 37 0 1 0 0 0 1 0 100 0 0 66.88 0 0 51.85 0.25 0 7630.03663003663 5899.54244563594;
	28	48.0458	-102.404	/*	151.593	*/	22	47	51	n/a		0	1	0	Hatch	0	906.113	0	1	0	555.812	0	1	0	0	0	100	0	0	0	87.41	12.58	0	0	68.28	31.2	0.51	0	0	317.93	2730.49	0	2531.69	4293.29	;	/*151.593*/ 22 47 51 0 1 0 0 0 1 0 100 0 0 87.41 0 0 68.28 0.51 0 2531.69294473642 4293.29077501218;
	29	48.056	-102.426	/*	149.495	*/	35	43	54	n/a		1	1	0	Depredation	0	645.759	0	1	0	425.23	1	0	0	0	0	100	0	0	0	98.06	1.93	0	0	75.41	24.2	0.38	0	0	0	1372.72	0	0	2158.4	;	/*149.495*/ 35 43 54 1 1 0 0 0 1 1 100 0 0 98.06 0 0 75.41 0.38 0 0 2158.39871696096;
	30	48.1265	-102.274	/*	150.492	*/	50	51	68	n/a		1	1	0	Depredation	0	403.393	1	0	0	538.434	0	1	0	0	1.57236	59.99	40	0	0	35.89	62.82	1.28	0	31.49	67.35	1.15	0	96.69	738.71	3305.72	12343.9	5882.39	5197.75	;	/*150.492*/ 50 51 68 1 1 0 0 1 0 0 59.99 0 0 35.89 1.28 0 31.49 1.15 0 5882.38573021182 5197.75468167738;
	31	48.1088	-102.394	/*	150.612	*/	44	45	47	n/a		1	1	0	Depredation	0	171.067	1	0	0	138.581	1	0	0	7.96299	3.14472	0	59.99	40	0	0.64	96.79	2.56	0	20.28	77.53	2.18	0	226.55	752.53	5614.01	28922.5	5992.44	8827.2	;	/*150.612*/ 44 45 47 1 1 0 0 1 0 1 0 40 0 0.64 2.56 0 20.28 2.18 0 5992.43510113075 8827.19854085756;
	32	48.0689	-102.412	/*	150.753	*/	22	23	27	n/a		1	1	0	Depredation	0	365.252	1	0	0	359.397	1	0	0	0	1.57236	100	0	0	0	100	0	0	0	98.07	0	1.92	0	0	0	575.47	0	0	904.841	;	/*150.753*/ 22 23 27 1 1 0 0 1 0 1 100 0 0 100 0 0 98.07 1.92 0 0 904.841271089168;
	33	48.0541	-102.406	/*	150.843	*/	21	22	32	n/a		1	1	0	Depredation	0	847.593	0	1	0	216.744	1	0	0	0	0	100	0	0	0	98.7	0	1.29	0	87.78	10.3	1.9	0	0	124.27	3700.51	0	989.568	5818.5	;	/*150.843*/ 21 22 32 1 1 0 0 0 1 1 100 0 0 98.7 1.29 0 87.78 1.9 0 989.568402611881 5818.50343558861;
BELDEN 2013	34	48.0521	-102.378	/*	150.882	*/	47	81	82	54	28	0	1	1	Hatch	1	405.338	1	0	0	4.43539	1	0	0	0	1.57236	77.77	22.22	0	0	39.1	60.25	0.64	0	47.44	51.53	1.02	0	248.25	1171.6	4358.64	31692.8	9329.51	6853.32	;	/*150.882*/ 47 81 82 0 1 1 1 1 0 1 77.77 0 0 39.1 0.64 0 47.44 1.02 0 9329.5110686415 6853.31530369974;
	35	48.0631	-102.38	/*	149.503	*/	64	88	88	71	17	0	1	1	Hatch	1	786.881	0	1	0	375.755	1	0	0	0	0	100	0	0	0	76.92	23.07	0	0	54.76	44.47	0.76	0	0	446.19	4794.18	0	3553.03	7538.14	;	/*149.503*/ 64 88 88 0 1 1 1 0 1 1 100 0 0 76.92 0 0 54.76 0.76 0 3553.03392259914 7538.13739209736;
	36	48.1036	-102.431	/*	150.432	*/	20	48	48	27	21	0	1	1	Hatch	1	604.029	0	1	0	680.251	0	1	0	0	0	66.66	0	0	33.33	73.37	0	0.64	25.97	67.43	12.94	6.15	13.46	106.02	954.27	3674.4	13535	7598.9	5777.45	;	/*150.432*/ 20 48 48 0 1 1 1 0 1 0 66.66 0 33.33 73.37 0.64 25.97 67.43 6.15 13.46 7598.9010989011 5777.44933096432;
	37	48.1059	-102.447	/*	151.675	*/	20	47	47	27	20	0	1	1	Hatch	1	528.929	0	1	0	572.925	0	1	0	0	0	0	100	0	0	0	100	0	0	0	98.47	1.52	0	0	0	1103.57	0	0	1735.2	;	/*151.675*/ 20 47 47 0 1 1 1 0 1 0 0 0 0 0 0 0 0 1.52 0 0 1735.20023899747;
	38	48.1071	-102.411	/*	150.342	*/	34	47	47	40	7	0	1	1	Hatch	1	448.214	1	0	0	27.9686	1	0	0	0	1.57236	100	0	0	0	79.87	19.48	0.64	0	61.55	35.24	1.27	1.91	82.68	741.62	4448.12	10555.3	5905.56	6994.01	;	/*150.342*/ 34 47 47 0 1 1 1 1 0 1 100 0 0 79.87 0.64 0 61.55 1.27 1.91 5905.55820990604 6994.00933976949;
	39	48.1104	-102.441	/*	150.261	*/	60	75	75	61	14	0	1	1	Hatch	1	244.348	1	0	0	79.7327	1	0	0	0	4.71708	100	0	0	0	72.07	27.27	0	0.64	66.49	26.85	0.76	5.88	0	533.3	2568	0	4246.7	4037.8	;	/*150.261*/ 60 75 75 0 1 1 1 1 0 1 100 0 0 72.07 0 0.64 66.49 0.76 5.88 4246.69533365186 4037.79933646755;
	40	48.1166	-102.476	/*	149.554	*/	30	51	51	30	21	0	1	1	Hatch	1	681.808	0	1	0	332.501	1	0	0	0	0	77.77	0	0	22.22	74.19	0	0	25.8	72.19	13.39	0	14.41	88.51	1417.03	5613.75	11299.6	11283.9	8826.79	;	/*149.554*/ 30 51 51 0 1 1 1 0 1 1 77.77 0 22.22 74.19 0 25.8 72.19 0 14.41 11283.8827838828 8826.78972939826;
	41	48.1188	-102.38	/*	150.242	*/	26	50	50	27	23	0	1	1	Hatch	1	321.723	1	0	0	427.339	1	0	0	0	4.71708	100	0	0	0	81.93	14.83	3.22	0	55.72	38.04	6.23	0	0	580.09	4837.99	0	4619.29	7607.02	;	/*150.242*/ 26 50 50 0 1 1 1 1 0 1 100 0 0 81.93 3.22 0 55.72 6.23 0 4619.28651059086 7607.02212298935;
	42	48.1221	-102.389	/*	149.783	*/	56	72	72	57	15	0	1	1	Hatch	1	993.606	0	1	0	256.989	1	0	0	0	0	100	0	0	0	98.7	0	1.29	0	76.72	20.97	1.27	1.02	0	215.04	3987.4	0	1712.37	6269.6	;	/*149.783*/ 56 72 72 0 1 1 1 0 1 1 100 0 0 98.7 1.29 0 76.72 1.27 1.02 1712.3745819398 6269.59543389047;
	43	48.1238	-102.397	/*	151.564	*/	54	75	75	56	19	0	1	1	Hatch	1	1178.92	0	0	1	713.72	0	1	0	0	0	50	50	0	0	42.85	53.24	0.64	3.24	44.16	51.77	1.26	2.79	94.63	862.1	3235.2	12080.9	6864.95	5086.87	;	/*151.564*/ 54 75 75 0 1 1 1 0 0 0 50 0 0 42.85 0.64 3.24 44.16 1.26 2.79 6864.94664755534 5086.87243510118;
	44	48.1244	-102.389	/*	149.573	*/	62	85	85	71	14	0	1	1	Hatch	1	917.976	0	1	0	193.184	1	0	0	0	0	90	9.99	0	0	71.42	28.57	0	0	72.21	27.14	0.38	0.25	92.33	556.9	4161.85	11787.3	4434.62	6543.89	;	/*149.573*/ 62 85 85 0 1 1 1 0 1 1 90 0 0 71.42 0 0 72.21 0.38 0.25 4434.62334766683 6543.89219956289;
	45	48.1307	-102.449	/*	151.644	*/	39	50	50	47	3	0	1	1	Hatch	1	841.551	0	1	0	710.606	0	1	0	0	0	30	69.99	0	0	33.75	66.24	0	0	46.34	47.88	0.38	5.39	83.49	697.9	4370.34	10658.8	5557.41	6871.71	;	/*151.644*/ 39 50 50 0 1 1 1 0 1 0 30 0 0 33.75 0 0 46.34 0.38 5.39 5557.41360089186 6871.71181936823;
	46	48.1351	-102.388	/*	149.052	*/	34	53	53	35	18	0	1	1	Hatch	1	870.248	0	1	0	168.131	1	0	0	0	0	90	9.99	0	0	47.43	51.28	1.28	0	41.61	56.85	1.53	0	43.07	919.66	3686.77	5498.53	7323.3	5796.9	;	/*149.052*/ 34 53 53 0 1 1 1 0 1 1 90 0 0 47.43 1.28 0 41.61 1.53 0 7323.29988851728 5796.89932231639;
	47	48.1364	-102.387	/*	149.823	*/	54	79	79	54	25	0	1	1	Hatch	1	812.651	0	1	0	123.045	1	0	0	0	0	100	0	0	0	86.36	12.98	0.64	0	49.49	48.85	1.64	0	0	852.17	4622.29	0	6785.87	7267.87	;	/*149.823*/ 54 79 79 0 1 1 1 0 1 1 100 0 0 86.36 0.64 0 49.49 1.64 0 6785.87354674311 7267.86584694728;
	48	48.1369	-102.382	/*	148.203	*/	21	45	45	36	9	0	1	1	Hatch	1	390.941	1	0	0	230.024	1	0	0	0	3.14472	100	0	0	0	65.38	33.33	1.28	0	53.33	45.12	1.53	0	0	929.1	4809.89	0	7398.47	7562.84	;	/*148.203*/ 21 45 45 0 1 1 1 1 0 1 100 0 0 65.38 1.28 0 53.33 1.53 0 7398.47109412327 7562.83903834966;
	49	48.1437	-102.387	/*	149.793	*/	36	51	51	47	4	0	1	1	Hatch	1	812.558	0	1	0	528.351	0	1	0	0	0	40	59.99	0	0	44.8	55.19	0	0	59.2	40.4	0.38	0	98.21	477.59	3756.1	12538	3803.07	5905.91	;	/*149.793*/ 36 51 51 0 1 1 1 0 1 0 40 0 0 44.8 0 0 59.2 0.38 0 3803.07373785635 5905.91047029041;
	50	48.1451	-102.391	/*	149.744	*/	20	46	46	35	11	0	1	1	Hatch	1	1133.64	0	0	1	413.184	1	0	0	0	0	50	50	0	0	70.51	29.48	0	0	63.54	35.94	0.51	0	111.44	832.37	3802.92	14227	6628.21	5979.53	;	/*149.744*/ 20 46 46 0 1 1 1 0 0 1 50 0 0 70.51 0 0 63.54 0.51 0 6628.20512820513 5979.52797999969;
	51	48.0509	-102.373	/*	150.882	*/	21	33	34	26	8	1	1	1	Cows	1	150.432	1	0	0	87.3226	1	0	0	7.96299	1.57236	100	0	0	0	97.41	2.58	0	0	78.33	18.33	2.56	0.76	0	562.03	4210.98	0	4475.47	6621.14	;	/*150.882*/ 21 33 34 1 1 1 1 1 0 1 100 0 0 97.41 0 0 78.33 2.56 0.76 4475.47380156076 6621.14184185286;
	52	48.0589	-102.427	/*	149.495	*/	40	42	43	42	1	1	1	1	Cows	1	778.233	0	1	0	749.411	0	1	0	0	0	100	0	0	0	100	0	0	0	91.39	6.96	1.64	0	0	0	1419.48	0	0	2231.92	;	/*149.495*/ 40 42 43 1 1 1 1 0 1 0 100 0 0 100 0 0 91.39 1.64 0 0 2231.92188556424;
	53	48.0751	-102.38	/*	149.801	*/	21	33	34	26	8	1	1	1	Badger	1	1111.39	0	0	1	633.374	0	1	0	0	0	100	0	0	0	100	0	0	0	99.87	0	0.12	0	0	0	82.84	0	0	130.254	;	/*149.801*/ 21 33 34 1 1 1 1 0 0 0 100 0 0 100 0 0 99.87 0.12 0 0 130.253620339942;
	54	48.1123	-102.444	/*	148.222	*/	30	48	49	31	18	1	1	1	Badger	1	540.199	0	1	0	408.946	1	0	0	0	0	100	0	0	0	100	0	0	0	81.73	15.83	0.25	2.17	0	0	1789.91	0	0	2814.37	;	/*148.222*/ 30 48 49 1 1 1 1 0 1 1 100 0 0 100 0 0 81.73 0.25 2.17 0 2814.36815044262;
	55	48.1223	-102.389	/*	149.573	*/	26	41	42	35	7	1	1	1	Skunk	1	929.974	0	1	0	192.515	1	0	0	0	0	100	0	0	0	98.7	0	1.29	0	73.53	25.06	1.39	0	0	299.69	3881.07	0	2386.45	6102.41	;	/*149.573*/ 26 41 42 1 1 1 1 0 1 1 100 0 0 98.7 1.29 0 73.53 1.39 0 2386.44688644689 6102.40727055457;
	56	48.1315	-102.42	/*	149.673	*/	42	59	60	48	12	1	1	1	Hayed	1	157.455	1	0	0	833.756	0	1	0	7.96299	4.71708	100	0	0	0	96.79	0	0	3.2	82.86	12.27	0	4.85	0	268.18	1985.8	0	2135.53	3122.38	;	/*149.673*/ 42 59 60 1 1 1 1 1 0 0 100 0 0 96.79 0 3.2 82.86 0 4.85 2135.53113553114 3122.37613798959;
	57	48.1418	-102.384	/*	149.632	*/	21	30	31	25	6	1	1	1	Coyote	1	594.641	0	1	0	312.333	1	0	0	0	0	30	69.99	0	0	53.84	45.51	0.64	0	56.86	42.23	0.89	0	98.03	743.94	5115.83	12515	5924.03	8043.88	;	/*149.632*/ 21 30 31 1 1 1 1 0 1 1 30 0 0 53.84 0.64 0 56.86 0.89 0 5924.03248924988 8043.88433780405;
	58	48.1044	-102.309	/*	149.664	*/	60	76	83	n/a		0	1	0	Hatch	1	591.609	0	1	0	118.46	1	0	0	0	0	100	0	0	0	98.71	0	1.28	0	93.74	0	6.25	0	40.36	578.32	3333.33	5152.56	4605.19	5241.17	;	/*149.664*/ 60 76 83 0 1 0 1 0 1 1 100 0 0 98.71 1.28 0 93.74 6.25 0 4605.19190953974 5241.16731395148;
	59	48.1085	-102.455	/*	150.643	*/	30	41	47	n/a		0	1	0	Hatch	1	376.383	1	0	0	459.777	0	1	0	0	1.57236	0	100	0	0	3.94	96.05	0	0	21.61	71.99	0.25	6.13	0	234.96	2016.56	0	1871	3170.74	;	/*150.643*/ 30 41 47 0 1 0 1 1 0 0 0 0 0 3.94 0 0 21.61 0.25 6.13 1870.99856665074 3170.74167832828;
	60	48.1118	-102.442	/*	151.553	*/	34	47	54	n/a		0	1	0	Hatch	1	418.668	1	0	0	250.43	1	0	0	0	3.14472	100	0	0	0	100	0	0	0	76.45	18.35	0.25	4.93	0	0	2021.91	0	0	3179.15	;	/*151.553*/ 34 47 54 0 1 0 1 1 0 1 100 0 0 100 0 0 76.45 0.25 4.93 0 3179.15376027925;
	61	48.1118	-102.441	/*	149.603	*/	42	47	51	n/a		0	1	0	Hatch	1	391.013	1	0	0	220.799	1	0	0	0	3.14472	100	0	0	0	100	0	0	0	76.81	15.79	0.25	7.13	0	0	2253.9	0	0	3543.92	;	/*149.603*/ 42 47 51 0 1 0 1 1 0 1 100 0 0 100 0 0 76.81 0.25 7.13 0 3543.92364659822;
	62	48.1163	-102.437	/*	151.664	*/	30	54	61	n/a		0	1	0	Hatch	1	846.164	0	1	0	745.184	0	1	0	0	0	100	0	0	0	63.57	0	0	36.42	77.92	0	0	22.07	0	1057.52	4724.99	0	8421.09	7429.35	;	/*151.664*/ 30 54 61 0 1 0 1 0 1 0 100 0 0 63.57 0 36.42 77.92 0 22.07 8421.0861602166 7429.34637337065;
	63	48.1183	-102.481	/*	150.872	*/	40	41	60	n/a		0	1	0	Hatch	1	591.474	0	1	0	438.08	1	0	0	0	0	44.44	55.55	0	0	36.36	59.74	0	3.89	40.66	46.16	0.63	12.53	95.56	766.4	6366.42	12199.7	6102.88	10010.3	;	/*150.872*/ 40 41 60 0 1 0 1 0 1 1 44.44 0 0 36.36 0 3.89 40.66 0.63 12.53 6102.88262462175 10010.2517335178;
	64	48.1249	-102.418	/*	150.031	*/	34	42	61	n/a		0	1	0	Hatch	1	715.569	0	1	0	1185.47	0	1	0	0	0	100	0	0	0	95.51	0	0	4.48	95.66	0	0.12	4.2	0	394.4	1448.84	0	3140.63	2278.09	;	/*150.031*/ 34 42 61 0 1 0 1 0 1 0 100 0 0 95.51 0 4.48 95.66 0.12 4.2 3140.62748845358 2278.08613342977;
	65	48.1386	-102.404	/*	150.412	*/	34	47	54	n/a		0	1	0	Hatch	1	1278.6	0	0	1	42.6902	1	0	0	0	0	90.9	9.09	0	0	65.13	19.07	0	15.78	77.41	13.7	1.26	7.61	129.21	1824.15	4658.48	16495.6	14525.8	7324.77	;	/*150.412*/ 34 47 54 0 1 0 1 0 0 1 90.9 0 0 65.13 0 15.78 77.41 1.26 7.61 14525.8002866699 7324.76925737826;
	66	48.1489	-102.385	/*	150.313	*/	42	62	71	n/a		0	1	0	Hatch	1	755.563	0	1	0	871.89	0	1	0	0	0	100	0	0	0	78.06	21.93	0	0	62.4	35.8	1.79	0	0	362.81	2667.51	0	2889.07	4194.26	;	/*150.313*/ 42 62 71 0 1 0 1 0 1 0 100 0 0 78.06 0 0 62.4 1.79 0 2889.07469342252 4194.26406075567;
	67	48.0452	-102.404	/*	151.593	*/	21	26	27	n/a		1	1	0	Cows	1	878.944	0	1	0	583.108	0	1	0	0	0	90	9.99	0	0	68.58	31.41	0	0	64.95	34.4	0.64	0	0	400.9	2621.28	0	3192.39	4121.57	;	/*151.593*/ 21 26 27 1 1 0 1 0 1 0 90 0 0 68.58 0 0 64.95 0.64 0 3192.38732282211 4121.57423858866;
	68	48.0476	-102.405	/*	151.593	*/	54	60	64	n/a		1	1	0	Depredation	1	829.884	0	1	0	499.322	0	1	0	0	0	100	0	0	0	85.8	14.19	0	0	76.08	22.77	1.14	0	0	331.17	2752.12	0	2637.12	4327.3	;	/*151.593*/ 54 60 64 1 1 0 1 0 1 0 100 0 0 85.8 0 0 76.08 1.14 0 2637.1237458194 4327.30074372239;
	69	48.058	-102.37	/*	149.222	*/	47	48	60	n/a		1	1	0	Hayed	1	712.662	0	1	0	414.604	1	0	0	0	0	80	19.99	0	0	73.07	26.28	0.64	0	83.52	12.92	3.54	0	74.83	526.87	3672.75	9553.17	4195.49	5774.85	;	/*149.222*/ 47 48 60 1 1 0 1 0 1 1 80 0 0 73.07 0.64 0 83.52 3.54 0 4195.49291288422 5774.85495054954;
	70	48.0629	-102.384	/*	149.503	*/	21	36	42	n/a		1	1	0	Depredation	1	1093	0	0	1	684.019	0	1	0	0	0	100	0	0	0	64.74	35.25	0	0	48.91	50.32	0.76	0	0	691.52	4574.93	0	5506.61	7193.4	;	/*149.503*/ 21 36 42 1 1 0 1 0 0 0 100 0 0 64.74 0 0 48.91 0.76 0 5506.60933269629 7193.39926728408;
	71	48.0765	-102.45	/*	149.523	*/	40	47	51	n/a		1	1	0	Cows	1	836.093	0	1	0	15.4052	1	0	0	0	0	100	0	0	0	98.7	0	1.29	0	95.65	0	4.34	0	96.4	595.2	3194.38	12306.9	4739.61	5022.69	;	/*149.523*/ 40 47 51 1 1 0 1 0 1 1 100 0 0 98.7 1.29 0 95.65 4.34 0 4739.60821786909 5022.68903599113;
	72	48.1014	-102.443	/*	149.453	*/	20	21	27	n/a		1	1	0	Hen Mort	1	190.237	1	0	0	223.181	1	0	0	7.96299	4.71708	0	100	0	0	0	96.1	3.89	0	3.32	90.53	6.13	0	47.18	374.33	2750.81	6023.24	2980.81	4325.24	;	/*149.453*/ 20 21 27 1 1 0 1 1 0 1 0 0 0 0 3.89 0 3.32 6.13 0 2980.80904602644 4325.24096290822;
	73	48.1036	-102.431	/*	150.082	*/	20	40	48	n/a		1	1	0	Depredation	1	604.029	0	1	0	680.251	0	1	0	0	0	66.66	0	0	33.33	73.37	0	0.64	25.97	67.43	12.94	6.15	13.46	106.02	954.27	3674.4	13535	7598.9	5777.45	;	/*150.082*/ 20 40 48 1 1 0 1 0 1 0 66.66 0 33.33 73.37 0.64 25.97 67.43 6.15 13.46 7598.9010989011 5777.44933096432;
	74	48.1071	-102.457	/*	149.942	*/	30	40	47	n/a		1	1	0	Depredation	1	313.209	1	0	0	325.071	1	0	0	0	1.57236	0	100	0	0	0	100	0	0	8.26	86.76	1.01	3.94	0	0	2571.03	0	0	4042.56	;	/*149.942*/ 30 40 47 1 1 0 1 1 0 1 0 0 0 0 0 0 8.26 1.01 3.94 0 4042.56356232016;
	75	48.1182	-102.478	/*	149.902	*/	30	40	54	n/a		1	1	0	Hen Mort	1	684.679	0	1	0	346.458	1	0	0	0	0	55.55	0	0	44.44	78.66	3.33	0	18	52.82	32.94	0.12	14.1	116.25	1433.01	6564.17	14841.1	11411.1	10321.2	;	/*149.902*/ 30 40 54 1 1 0 1 0 1 1 55.55 0 44.44 78.66 0 18 52.82 0.12 14.1 11411.132345915 10321.1842953506;
	76	48.1272	-102.397	/*	151.564	*/	26	42	54	n/a		1	1	0	Depredation	1	1395.38	0	0	1	803.831	0	1	0	0	0	58.33	16.66	0	25	57.96	24.84	3.18	14.01	62.27	32.02	2.15	3.54	272.95	1710.88	3776.75	34846.2	13623.8	5938.38	;	/*151.564*/ 26 42 54 1 1 0 1 0 0 0 58.33 0 25 57.96 3.18 14.01 62.27 2.15 3.54 13623.8254499124 5938.37953426941;
	77	48.144	-102.388	/*	148.244	*/	31	47	55	n/a		1	1	0	Depredation	1	900.573	0	1	0	562.575	0	1	0	0	0	100	0	0	0	66.45	33.54	0	0	57.03	42.71	0.25	0	0	638.74	3482.74	0	5086.32	5476.09	;	/*148.244*/ 31 47 55 1 1 0 1 0 1 0 100 0 0 66.45 0 0 57.03 0.25 0 5086.31947762383 5476.0923913898;
	78	48.178	-102.497	/*	149.772	*/	60	61	77	n/a		1	1	0	Depredation	1	470.091	0	1	0	483.345	0	1	0	0	0	100	0	0	0	100	0	0	0	68.37	30.85	0.76	0	0	24.66	2569.95	0	196.369	4040.87	;	/*149.772*/ 60 61 77 1 1 0 1 0 1 0 100 0 0 100 0 0 68.37 0.76 0 196.368848542762 4040.8654224123;
	79	48.1356	-102.386	/*	149.823	*/	26	42	54	n/a		1	1	0	Depredation	1	752.746	0	1	0	54.8752	1	0	0	0	0	100	0	0	0	84.61	14.74	0.64	0	53.45	45.39	1.15	0	0	938.77	4338.1	0	7475.47	6821.02	;	/*149.823*/ 26 42 54 1 1 0 1 0 1 1 100 0 0 84.61 0.64 0 53.45 1.15 0 7475.47380156076 6821.01919841507;
BLAISDELL 2012	80	48.3094	-102.132	/*	149.523	*/	8	33	33	13	20	0	1	1	Hatch	0	3855.53	0	0	1	476.504	0	1	0	0	0	100	0	0	0	92.3	0	7.69	0	89.11	2.68	8.19	0	0	789.23	5490.9	0	6284.68	8633.63	;	/*149.523*/ 8 33 33 0 1 1 0 0 0 0 100 0 0 92.3 7.69 0 89.11 8.19 0 6284.67908902692 8633.62631487916;
	81	48.2745	-102.088	/*	149.584	*/	14	37	38	14	24	0	1	1	Hatch	0	4176.77	0	0	1	519.385	0	1	0	0	0	100	0	0	0	99.35	0	0.64	0	95.03	1.14	3.82	0	0	118.17	2658.83	0	940.994	4180.62	;	/*149.584*/ 14 37 38 0 1 1 0 0 0 0 100 0 0 99.35 0.64 0 95.03 3.82 0 940.993788819876 4180.61604742213;
	82	48.2661	-102.098	/*	149.664	*/	44	51	54	44	10	0	1	1	Hatch	0	3417.82	0	0	1	237.193	1	0	0	0	0	88.88	0	11.11	0	92.9	0	7.09	0	74.9	21.38	3.71	0	51.85	584.91	4599.58	6619.43	4657.67	7232.16	;	/*149.664*/ 44 51 54 0 1 1 0 0 0 1 88.88 11.11 0 92.9 7.09 0 74.9 3.71 0 4657.66841853798 7232.15773832922;
	83	48.2636	-102.1	/*	150.011	*/	21	31	31	29	2	0	1	1	Hatch	0	3295.44	0	0	1	407.992	1	0	0	0	0	100	0	0	0	91.5	1.3	7.18	0	65.34	29.41	5.24	0	0	941.6	5042.3	0	7498.01	7928.27	;	/*150.011*/ 21 31 31 0 1 1 0 0 0 1 100 0 0 91.5 7.18 0 65.34 5.24 0 7498.00923713967 7928.26931241057;
	84	48.2979	-102.135	/*	150.031	*/	41	61	65	56	9	0	1	1	Hatch	0	3176.16	0	0	1	264.612	1	0	0	0	0	77.77	0	22.22	0	92.71	0	7.28	0	91.21	0	8.78	0	131.45	924.83	3683.26	16781.6	7364.47	5791.38	;	/*150.031*/ 41 61 65 0 1 1 0 0 0 1 77.77 22.22 0 92.71 7.28 0 91.21 8.78 0 7364.46886446886 5791.38036761584;
	85	48.3168	-102.213	/*	150.121	*/	21	36	36	35	1	0	1	1	Hatch	0	1542.09	0	0	1	462.476	0	1	0	0	0	100	0	0	0	91.61	0	8.38	0	90.92	0	9.07	0	0	806.12	4039.02	0	6419.18	6350.76	;	/*150.121*/ 21 36 36 0 1 1 0 0 0 0 100 0 0 91.61 8.38 0 90.92 9.07 0 6419.17502787068 6350.76023207912;
	86	48.313	-102.193	/*	150.183	*/	35	52	52	35	17	0	1	1	Hatch	0	1502.75	0	0	1	39.2861	1	0	0	0	0	100	0	0	0	60.64	34.19	5.16	0	53.33	42.17	4.48	0	61.7	1563.81	4098	7876.93	12452.7	6443.5	;	/*150.183*/ 35 52 52 0 1 1 0 0 0 1 100 0 0 60.64 5.16 0 53.33 4.48 0 12452.6994744386 6443.49753926949;
	87	48.2914	-102.142	/*	150.202	*/	22	36	36	22	14	0	1	1	Hatch	0	2390.26	0	0	1	251.145	1	0	0	0	0	100	0	0	0	94.19	0	5.8	0	87.35	6	6.64	0	0	361.35	3368.11	0	2877.45	5295.85	;	/*150.202*/ 22 36 36 0 1 1 0 0 0 1 100 0 0 94.19 5.8 0 87.35 6.64 0 2877.4486383182 5295.85370839164;
	88	48.2991	-102.137	/*	150.232	*/	56	60	60	59	1	0	1	1	Hatch	0	3279.95	0	0	1	91.438	1	0	0	0	0	100	0	0	0	96.12	0	3.87	0	87.18	2.79	10.02	0	0	798.5	5011.83	0	6358.5	7880.36	;	/*150.232*/ 56 60 60 0 1 1 0 0 0 1 100 0 0 96.12 3.87 0 87.18 10.02 0 6358.49657588788 7880.35975408418;
	89	48.2889	-102.131	/*	150.261	*/	41	68	68	42	26	0	1	1	Hatch	0	2317.09	0	0	1	562.288	0	1	0	0	0	0	100	0	0	3.24	94.15	2.59	0	34.01	62.53	3.45	0	0	355.45	2241.97	0	2830.47	3525.17	;	/*150.261*/ 41 68 68 0 1 1 0 0 0 0 0 0 0 3.24 2.59 0 34.01 3.45 0 2830.46663481446 3525.16549002343;
	90	48.2942	-102.084	/*	150.441	*/	16	34	34	16	18	0	1	1	Hatch	0	5172.01	0	0	1	181.359	1	0	0	0	0	100	0	0	0	97.4	0	2.59	0	87.99	1.91	10.08	0	0	437.15	4273.75	0	3481.05	6719.84	;	/*150.441*/ 16 34 34 0 1 1 0 0 0 1 100 0 0 97.4 2.59 0 87.99 10.08 0 3481.04793756968 6719.8383622384;
	91	48.3191	-102.209	/*	150.592	*/	43	66	66	50	16	0	1	1	Hatch	0	1124.19	0	0	1	747.055	0	1	0	0	0	100	0	0	0	86.53	0	13.46	0	87.73	0	12.26	0	0	742.9	4348.24	0	5915.75	6836.96	;	/*150.592*/ 43 66 66 0 1 1 0 0 0 0 100 0 0 86.53 13.46 0 87.73 12.26 0 5915.75091575092 6836.96284532776;
	92	48.2995	-102.13	/*	150.742	*/	29	33	33	29	4	0	1	1	Hatch	0	3439.9	0	0	1	621.432	0	1	0	0	0	100	0	0	0	99.35	0	0.64	0	94.75	1.91	3.32	0	0	169.89	1937.57	0	1352.84	3046.54	;	/*150.742*/ 29 33 33 0 1 1 0 0 0 0 100 0 0 99.35 0.64 0 94.75 3.32 0 1352.84280936455 3046.5416122895;
	93	48.2729	-102.062	/*	150.761	*/	13	33	33	13	20	0	1	1	Hatch	0	6071.65	0	0	1	403.174	1	0	0	0	0	100	0	0	0	99.35	0	0.64	0	90.03	1.78	8.17	0	0	192.66	4000	0	1534.16	6289.41	;	/*150.761*/ 13 33 33 0 1 1 0 0 0 1 100 0 0 99.35 0.64 0 90.03 8.17 0 1534.16149068323 6289.40706614884;
	94	48.2749	-102.054	/*	148.574	*/	34	37	38	34	4	1	1	1	Raccoon	0	6703.25	0	0	1	179.097	1	0	0	0	0	100	0	0	0	85.35	7	7.64	0	48.4	40.1	11.49	0	0	1019.52	5331.81	0	8118.49	8383.48	;	/*148.574*/ 34 37 38 1 1 1 0 0 0 1 100 0 0 85.35 7.64 0 48.4 11.49 0 8118.49020544673 8383.48087234076;
	95	48.2695	-102.06	/*	148.983	*/	13	29	30	13	17	1	1	1	Hen Mort	0	6226.14	0	0	1	21.6909	1	0	0	0	0	100	0	0	0	53.2	32.69	14.1	0	49.74	39.82	10.43	0	154.92	1600.22	5263.25	19777.9	12742.6	8275.68	;	/*148.983*/ 13 29 30 1 1 1 0 0 0 1 100 0 0 53.2 14.1 0 49.74 10.43 0 12742.6341774168 8275.68043522697;
	96	48.2707	-102.053	/*	149.514	*/	9	12	13	9	4	1	1	1	Raptor	0	6773.4	0	0	1	149.181	1	0	0	0	0	100	0	0	0	63.87	25.8	10.32	0	38.5	47.39	14.1	0	10.43	1656.74	6141.58	1331.55	13192.7	9656.72	;	/*149.514*/ 9 12 13 1 1 1 0 0 0 1 100 0 0 63.87 10.32 0 38.5 14.1 0 13192.7058448798 9656.7241623296;
	97	48.2751	-102.053	/*	149.514	*/	34	46	47	37	10	1	1	1	Skunk	0	6789.52	0	0	1	94.6138	1	0	0	0	0	100	0	0	0	64.28	26.62	9.09	0	40.22	49.42	10.34	0	0	1749.24	5424.38	0	13929.3	8529.03	;	/*149.514*/ 34 46 47 1 1 1 0 0 0 1 100 0 0 64.28 9.09 0 40.22 10.34 0 13929.2881032011 8529.03347536911;
	98	48.3179	-102.213	/*	149.704	*/	23	35	36	23	13	1	1	1	Skunk	0	1431.31	0	0	1	589.778	0	1	0	0	0	100	0	0	0	93.58	0	6.41	0	90.73	0	9.26	0	11.88	693.24	4038.6	1516.66	5520.31	6350.1	;	/*149.704*/ 23 35 36 1 1 1 0 0 0 0 100 0 0 93.58 6.41 0 90.73 9.26 0 5520.30578117535 6350.09984433717;
	99	48.303	-102.139	/*	150.022	*/	42	50	51	47	4	1	1	1	Badger	0	3687.35	0	0	1	23.842	1	0	0	0	0	0	100	0	0	41.93	56.77	1.29	0	55.45	40.43	4.1	0	87.7	1608.7	6711.18	11196.2	12810.2	10552.3	;	/*150.022*/ 42 50 51 1 1 1 0 0 0 1 0 0 0 41.93 1.29 0 55.45 4.1 0 12810.1608536391 10552.3357285492;
	100	48.2961	-102.203	/*	150.101	*/	43	58	59	50	9	1	1	1	Badger	0	1944.56	0	0	1	1359.29	0	1	0	0	0	100	0	0	0	98.05	0	1.94	0	81.45	6.52	12.02	0	0	217.36	3927.17	0	1730.85	6174.89	;	/*150.101*/ 43 58 59 1 1 1 0 0 0 0 100 0 0 98.05 1.94 0 81.45 12.02 0 1730.84886128364 6174.89268699193;
	101	48.2724	-102.059	/*	151.564	*/	9	30	31	9	22	1	1	1	Hen Mort	0	6316.73	0	0	1	347.55	1	0	0	0	0	100	0	0	0	97.35	0	2.64	0	86.18	3.7	10.1	0	0	118.88	3894.51	0	946.648	6123.54	;	/*151.564*/ 9 30 31 1 1 1 0 0 0 1 100 0 0 97.35 2.64 0 86.18 10.1 0 946.647555343208 6123.53967829683;
	102	48.275	-102.061	/*	151.664	*/	13	22	23	15	8	1	1	1	Raccoon	0	6172.37	0	0	1	641.17	0	1	0	0	0	100	0	0	0	87.41	4.63	7.94	0	78.33	16.41	5.25	0	0	869.21	3521.48	0	6921.56	5537.01	;	/*151.664*/ 13 22 23 1 1 1 0 0 0 0 100 0 0 87.41 7.94 0 78.33 5.25 0 6921.56394330307 5537.00529882545;
	103	48.3026	-102.138	/*	150.781	*/	41	42	43	42	1	1	1	1	Red Fox	0	3654.95	0	0	1	13.0882	1	0	0	0	0	33.33	66.66	0	0	52.56	46.15	1.28	0	59.31	36.98	3.69	0	197.55	1424.31	6234.85	25220.2	11341.9	9803.38	;	/*150.781*/ 41 42 43 1 1 1 0 0 0 1 33.33 0 0 52.56 1.28 0 59.31 3.69 0 11341.8537983755 9803.37741159452;
	104	48.2868	-102.12	/*	149.573	*/	42	43	43	n/a		0	1	0	Hatch	0	2585.43	0	0	1	234.789	1	0	0	0	0	100	0	0	0	63.63	34.41	1.94	0	51.66	38.71	9.61	0	0	598.91	5087.93	0	4769.15	8000.02	;	/*149.573*/ 42 43 43 0 1 0 0 0 0 1 100 0 0 63.63 1.94 0 51.66 9.61 0 4769.15113871636 8000.01572351766;
	105	48.2907	-102.124	/*	149.623	*/	43	65	75	n/a		0	1	0	Hatch	0	2742.37	0	0	1	529.416	0	1	0	0	0	100	0	0	0	82.58	16.77	0.64	0	47.77	39	13.21	0	0	434.43	2710.81	0	3459.39	4262.35	;	/*149.623*/ 43 65 75 0 1 0 0 0 0 0 100 0 0 82.58 0.64 0 47.77 13.21 0 3459.38843764931 4262.34689224673;
	106	48.2692	-102.104	/*	149.693	*/	7	28	36	n/a		0	1	0	Hatch	0	2968.39	0	0	1	10.7699	1	0	0	0	0	66.66	33.33	0	0	78.7	19.99	1.29	0	81.92	15.25	2.82	0	194.7	1393.01	3677.13	24856.4	11092.6	5781.74	;	/*149.693*/ 7 28 36 0 1 0 0 0 0 1 66.66 0 0 78.7 1.29 0 81.92 2.82 0 11092.6102882625 5781.74185128697;
	107	48.3094	-102.123	/*	149.863	*/	65	75	84	n/a		0	1	0	Hatch	0	4406.88	0	0	1	1114.6	0	1	0	0	0	58.33	41.66	0	0	38.31	59.74	1.94	0	49.55	46.12	4.32	0	116.04	1530.57	6538.32	14814.2	12188	10280.5	;	/*149.863*/ 65 75 84 0 1 0 0 0 0 0 58.33 0 0 38.31 1.94 0 49.55 4.32 0 12188.0076445294 10280.5390021856;
	108	48.3203	-102.209	/*	150.121	*/	43	44	65	n/a		0	1	0	Hatch	0	1044.34	0	0	1	778.393	0	1	0	0	0	100	0	0	0	98.08	0	1.91	0	82.86	4.21	12.91	0	0	264.35	4686.99	0	2105.03	7369.6	;	/*150.121*/ 43 44 65 0 1 0 0 0 0 0 100 0 0 98.08 1.91 0 82.86 12.91 0 2105.03264851091 7369.59700624224;
	109	48.2951	-102.163	/*	150.222	*/	35	36	56	n/a		0	1	0	Hatch	0	3146.56	0	0	1	1649.57	0	1	0	0	0	100	0	0	0	78.2	10.25	11.53	0	82.82	8.97	8.2	0	0	1479.9	5970.48	0	11784.5	9387.69	;	/*150.222*/ 35 36 56 0 1 0 0 0 0 0 100 0 0 78.2 11.53 0 82.82 8.2 0 11784.5198279981 9387.69477507508;
	110	48.2635	-102.098	/*	150.372	*/	44	64	66	n/a		0	1	0	Hatch	0	3468.04	0	0	1	235.717	1	0	0	0	0	88.88	0	11.11	0	87.74	3.22	9.03	0	53.06	34.82	12.11	0	107.52	972.31	6045.35	13726.5	7742.55	9505.42	;	/*150.372*/ 44 64 66 0 1 0 0 0 0 1 88.88 11.11 0 87.74 9.03 0 53.06 12.11 0 7742.55454690237 9505.41675183572;
	111	48.2775	-102.064	/*	150.582	*/	34	37	41	n/a		0	1	0	Hatch	0	5945.85	0	0	1	649.886	0	1	0	0	0	90	0	9.99	0	84.51	3.87	11.61	0	66.53	25.03	8.42	0	92.32	1453.91	5348.99	11786	11577.6	8410.49	;	/*150.582*/ 34 37 41 0 1 0 0 0 0 0 90 9.99 0 84.51 11.61 0 66.53 8.42 0 11577.5601210384 8410.49387568987;
	112	48.2428	-102.179	/*	151.622	*/	55	56	57	n/a		1	1	0	Hayed	0	3281.66	0	0	1	1339.81	0	1	0	0	0	0	100	0	0	41.02	58.97	0	0	49.93	46.25	3.81	0	0	1122.02	3111.16	0	8934.7	4891.84	;	/*151.622*/ 55 56 57 1 1 0 0 0 0 0 0 0 0 41.02 0 0 49.93 3.81 0 8934.70297818124 4891.8379219799;
	113	48.2794	-102.109	/*	149.623	*/	16	17	22	n/a		1	1	0	Depredation	0	2801.16	0	0	1	575.792	0	1	0	0	0	9.99	80	9.99	0	41.29	58.06	0.64	0	54.56	30.83	14.59	0	171.28	514.73	4545.11	21866.5	4098.82	7146.51	;	/*149.623*/ 16 17 22 1 1 0 0 0 0 0 9.99 9.99 0 41.29 0.64 0 54.56 14.59 0 4098.82146838669 7146.51173760594;
	114	48.2748	-102.081	/*	149.851	*/	44	49	60	n/a		1	1	0	Depredation	0	4720.99	0	0	1	546.566	0	1	0	0	0	100	0	0	0	95.51	3.2	1.28	0	82.02	14.63	3.33	0	0	535.67	3005.31	0	4265.57	4725.4	;	/*149.851*/ 44 49 60 1 1 0 0 0 0 0 100 0 0 95.51 1.28 0 82.02 3.33 0 4265.56776556777 4725.40448749194;
	115	48.3104	-102.13	/*	149.863	*/	41	42	56	n/a		1	1	0	Depredation	0	3929.17	0	0	1	633.561	0	1	0	0	0	100	0	0	0	92.25	0	7.74	0	87.82	5.38	6.79	0	0	1109.75	5304.25	0	8837	8340.15	;	/*149.863*/ 41 42 56 1 1 0 0 0 0 0 100 0 0 92.25 7.74 0 87.82 6.79 0 8836.99633699634 8340.14685765499;
	116	48.304	-102.205	/*	150.101	*/	20	35	43	n/a		1	1	0	Depredation	0	2515.94	0	0	1	891.552	0	1	0	0	0	100	0	0	0	84.66	8.66	6.66	0	53.84	37.17	8.97	0	0	873.49	4993.66	0	6955.65	7851.79	;	/*150.101*/ 20 35 43 1 1 0 0 0 0 0 100 0 0 84.66 6.66 0 53.84 8.97 0 6955.64580347189 7851.7901224862;
	117	48.2411	-102.131	/*	150.192	*/	23	24	44	n/a		1	1	0	Depredation	0	3352.55	0	0	1	79.9733	1	0	0	0	0	100	0	0	0	83.11	16.88	0	0	67.56	32.3	0.12	0	0	697.07	2567.65	0	5550.8	4037.25	;	/*150.192*/ 23 24 44 1 1 0 0 0 0 1 100 0 0 83.11 0 0 67.56 0.12 0 5550.80426819557 4037.24901334927;
	118	48.2926	-102.122	/*	150.361	*/	22	23	28	n/a		1	1	0	Depredation	0	2982.43	0	0	1	415.85	1	0	0	0	0	66.66	33.33	0	0	41.66	46.15	12.17	0	44.67	37.61	17.71	0	98.46	838.79	2736.57	12569.9	6679.33	4302.85	;	/*150.361*/ 22 23 28 1 1 0 0 0 0 1 66.66 0 0 41.66 12.17 0 44.67 17.71 0 6679.32791845835 4302.85067375273;
	119	48.2642	-102.099	/*	150.372	*/	20	21	28	n/a		1	1	0	Depredation	0	3371.4	0	0	1	316.653	1	0	0	0	0	100	0	0	0	90.32	0	9.67	0	69.26	24.99	5.73	0	13.85	1013.79	5131.28	1768.16	8072.86	8068.18	;	/*150.372*/ 20 21 28 1 1 0 0 0 0 1 100 0 0 90.32 9.67 0 69.26 5.73 0 8072.86192068801 8068.17717259705;
	120	48.3098	-102.063	/*	151.654	*/	55	64	71	n/a		1	1	0	Depredation	0	7467.37	0	0	1	774.168	0	1	0	0	0	100	0	0	0	98.71	0	1.28	0	94.87	2.04	3.07	0	0	120.48	1815.7	0	959.388	2854.92	;	/*151.654*/ 55 64 71 1 1 0 0 0 0 0 100 0 0 98.71 1.28 0 94.87 3.07 0 959.388437649307 2854.91910250161;
	121	48.2779	-102.101	/*	149.111	*/	44	45	49	n/a		1	1	0	Depredation	0	3320.2	0	0	1	423.437	1	0	0	0	0	100	0	0	0	97.43	0	2.56	0	97.05	0.64	2.3	0	0	230.88	1890.74	0	1838.51	2972.91	;	/*149.111*/ 44 45 49 1 1 0 0 0 0 1 100 0 0 97.43 2.56 0 97.05 2.3 0 1838.50931677019 2972.90837906256;
	122	48.3134	-102.034	/*	150.321	*/	34	35	42	n/a		1	1	0	Depredation	0	9455.03	0	0	1	106.261	1	0	0	0	0	100	0	0	0	94.87	0	5.12	0	91	0	8.99	0	0	754.14	4679.66	0	6005.26	7358.07	;	/*150.321*/ 34 35 42 1 1 0 0 0 0 1 100 0 0 94.87 5.12 0 91 8.99 0 6005.25561395127 7358.07166779352;
BLAISDELL 2013	123	48.2233	-101.984	/*	148.144	*/	34	60	60	40	20	0	1	1	Hatch	1	7944	0	0	1	354.892	1	0	0	0	0	100	0	0	0	94.23	0	5.76	0	75.73	12.96	11.29	0	0	617.49	4430.99	0	4917.1	6967.07	;	/*148.144*/ 34 60 60 0 1 1 1 0 0 1 100 0 0 94.23 5.76 0 75.73 11.29 0 4917.10463449594 6967.07495400871;
	124	48.2273	-101.979	/*	148.183	*/	21	57	57	30	27	0	1	1	Hatch	1	8441.99	0	0	1	606.617	0	1	0	0	0	100	0	0	0	95.48	0	4.51	0	92.17	0	7.82	0	0	546.92	3051.12	0	4355.15	4797.43	;	/*148.183*/ 21 57 57 0 1 1 1 0 0 0 100 0 0 95.48 4.51 0 92.17 7.82 0 4355.15209428253 4797.43392191701;
	125	48.2503	-101.986	/*	148.333	*/	42	61	61	47	14	0	1	1	Hatch	1	9282.63	0	0	1	55.5207	1	0	0	0	0	100	0	0	0	84.51	0	15.48	0	82.2	0	17.79	0	0	1025.05	2521.86	0	8162.53	3965.25	;	/*148.333*/ 42 61 61 0 1 1 1 0 0 1 100 0 0 84.51 15.48 0 82.2 17.79 0 8162.52587991718 3965.25102595953;
	126	48.2751	-102.054	/*	148.603	*/	27	54	54	27	27	0	1	1	Hatch	1	6670.54	0	0	1	205.403	1	0	0	0	0	100	0	0	0	87.17	6.41	6.41	0	50.12	39.62	10.25	0	0	758.13	5061.61	0	6037.03	7958.63	;	/*148.603*/ 27 54 54 0 1 1 1 0 0 1 100 0 0 87.17 6.41 0 50.12 10.25 0 6037.0281892021 7958.6314250224;
	127	48.2305	-101.969	/*	149.433	*/	48	65	65	51	14	0	1	1	Hatch	1	9255.79	0	0	1	260.091	1	0	0	0	0	100	0	0	0	93.58	4.48	1.92	0	72.9	21.62	5.47	0	0	536.55	3969.72	0	4272.58	6241.8	;	/*149.433*/ 48 65 65 0 1 1 1 0 0 1 100 0 0 93.58 1.92 0 72.9 5.47 0 4272.57525083612 6241.79625465809;
	128	48.3034	-102.144	/*	149.483	*/	27	57	57	31	26	0	1	1	Hatch	1	3625.79	0	0	1	405.001	1	0	0	0	0	100	0	0	0	49.99	42.3	7.69	0	38.83	49.99	11.16	0	74.17	1033.73	7294.09	9468.91	8231.65	11468.9	;	/*149.483*/ 27 57 57 0 1 1 1 0 0 1 100 0 0 49.99 7.69 0 38.83 11.16 0 8231.64516642778 11468.8752967814;
	129	48.3201	-102.212	/*	149.763	*/	39	51	51	40	11	0	1	1	Hatch	1	1227.82	0	0	1	800.609	0	1	0	0	0	100	0	0	0	88.81	0	11.18	0	87.85	2.68	9.46	0	0	857.39	4075.59	0	6827.44	6408.26	;	/*149.763*/ 39 51 51 0 1 1 1 0 0 0 100 0 0 88.81 11.18 0 87.85 9.46 0 6827.44067526676 6408.26113618139;
	130	48.227	-101.984	/*	150.452	*/	34	56	56	35	21	0	1	1	Hatch	1	8078.69	0	0	1	230.185	1	0	0	0	0	100	0	0	0	91.66	0	8.33	0	76.75	15.83	7.4	0	0	635.67	4293.67	0	5061.87	6751.16	;	/*150.452*/ 34 56 56 0 1 1 1 0 0 1 100 0 0 91.66 8.33 0 76.75 7.4 0 5061.872909699 6751.15960942782;
	131	48.2535	-101.987	/*	150.632	*/	57	65	65	58	7	0	1	1	Hatch	1	9470.34	0	0	1	12.5045	1	0	0	0	0	100	0	0	0	92.9	7.09	0	0	81.65	14.9	3.43	0	96.62	934.03	3562.7	12335	7437.73	5601.82	;	/*150.632*/ 57 65 65 0 1 1 1 0 0 1 100 0 0 92.9 0 0 81.65 3.43 0 7437.72893772894 5601.81763864212;
	132	48.3168	-102.139	/*	148.083	*/	27	46	47	27	20	1	1	1	Skunk	1	2989.45	0	0	1	82.4694	1	0	0	0	0	100	0	0	0	98.05	0	1.94	0	81.2	2.42	16.36	0	0	655.23	5444.27	0	5217.63	8560.31	;	/*148.083*/ 27 46 47 1 1 1 1 0 0 1 100 0 0 98.05 1.94 0 81.2 16.36 0 5217.63019589107 8560.30755200554;
	133	48.2696	-102.029	/*	148.152	*/	40	41	42	42	0	1	1	1	Badger	1	8526.2	0	0	1	110.47	1	0	0	0	0	100	0	0	0	86.36	12.33	1.29	0	51.02	43.22	5.75	0	0	789	3911.65	0	6282.85	6150.49	;	/*148.152*/ 40 41 42 1 1 1 1 0 0 1 100 0 0 86.36 1.29 0 51.02 5.75 0 6282.84758719541 6150.48978757528;
	134	48.3017	-102.136	/*	149.103	*/	36	45	46	40	6	1	1	1	Skunk	1	3572.5	0	0	1	132.167	1	0	0	0	0	100	0	0	0	91.66	7.05	1.28	0	69.46	26.2	4.32	0	0	893.27	5613.07	0	7113.15	8825.72	;	/*149.103*/ 36 45 46 1 1 1 1 0 0 1 100 0 0 91.66 1.28 0 69.46 4.32 0 7113.15496098105 8825.72053019702;
	135	48.2201	-101.984	/*	149.203	*/	34	36	37	35	2	1	1	1	Coyote	1	7806.62	0	0	1	665.592	0	1	0	0	0	88.88	0	11.11	0	76.77	3.22	19.99	0	57.72	31.92	10.34	0	96.47	1173.91	4723.6	12315.8	9347.91	7427.16	;	/*149.203*/ 34 36 37 1 1 1 1 0 0 0 88.88 11.11 0 76.77 19.99 0 57.72 10.34 0 9347.90571747094 7427.16080441516;
	136	48.2641	-102.1	/*	149.535	*/	55	57	58	56	2	1	1	1	Skunk	1	3348.64	0	0	1	344.203	1	0	0	0	0	100	0	0	0	91.08	0	8.91	0	68.83	25.54	5.61	0	0	938.08	5303.02	0	7469.98	8338.21	;	/*149.535*/ 55 57 58 1 1 1 1 0 0 1 100 0 0 91.08 8.91 0 68.83 5.61 0 7469.97929606625 8338.21286498215;
	137	48.2733	-102.104	/*	149.584	*/	20	36	37	25	12	1	1	1	Coyote	1	2996.56	0	0	1	446.341	1	0	0	0	0	100	0	0	0	99.34	0	0.65	0	97.81	0.12	2.05	0	0	107.52	1121.24	0	856.187	1762.98	;	/*149.584*/ 20 36 37 1 1 1 1 0 0 1 100 0 0 99.34 0.65 0 97.81 2.05 0 856.1872909699 1762.98369471218;
	138	48.2566	-102.109	/*	149.594	*/	55	64	65	56	9	1	1	1	Badger	1	2952.78	0	0	1	191.728	1	0	0	0	0	100	0	0	0	94.15	0	5.84	0	65.51	29.37	5.1	0	0	658.06	4891.22	0	5240.17	7690.72	;	/*149.594*/ 55 64 65 1 1 1 1 0 0 1 100 0 0 94.15 5.84 0 65.51 5.1 0 5240.16563146998 7690.71840752213;
	139	48.3055	-102.203	/*	149.834	*/	27	34	35	31	4	1	1	1	Raccoon	1	2311.06	0	0	1	730.652	0	1	0	0	0	22.22	77.77	0	0	28.2	64.74	7.05	0	25.99	69.49	4.5	0	66.78	1087.04	3427.2	8525.47	8656.16	5388.76	;	/*149.834*/ 27 34 35 1 1 1 1 0 0 0 22.22 0 0 28.2 7.05 0 25.99 4.5 0 8656.15543876413 5388.76397427632;
	140	48.3112	-102.121	/*	149.863	*/	61	70	71	64	7	1	1	1	Badger	1	4438.3	0	0	1	1253.49	0	1	0	0	0	88.88	11.11	0	0	43.31	52.22	4.45	0	62.96	31.67	5.36	0	73.35	1555.76	6213.27	9364.23	12388.6	9769.45	;	/*149.863*/ 61 70 71 1 1 1 1 0 0 0 88.88 0 0 43.31 4.45 0 62.96 5.36 0 12388.596910336 9769.44606047265;
	141	48.3173	-102.136	/*	149.973	*/	27	34	36	27	9	1	1	1	Unknown	1	3193.56	0	0	1	268.934	1	0	0	0	0	100	0	0	0	98.07	0	1.92	0	93.46	0	6.53	0	100.11	377.61	3858.24	12780.5	3006.93	6066.51	;	/*149.973*/ 27 34 36 1 1 1 1 0 0 1 100 0 0 98.07 1.92 0 93.46 6.53 0 3006.92785475394 6066.51047972452;
	142	48.3163	-102.14	/*	149.973	*/	55	62	63	55	8	1	1	1	Badger	1	2933.32	0	0	1	2.40748	1	0	0	0	0	100	0	0	0	97.45	0	2.54	0	73.49	8.06	18.43	0	0	828.34	5961.77	0	6596.11	9374	;	/*149.973*/ 55 62 63 1 1 1 1 0 0 1 100 0 0 97.45 2.54 0 73.49 18.43 0 6596.11403089664 9373.99959118854;
	143	48.2546	-101.983	/*	150.292	*/	76	80	81	77	4	1	1	1	Raccoon	1	9807.57	0	0	1	27.2611	1	0	0	0	0	100	0	0	0	57.69	41.02	1.28	0	56.28	42.3	1.41	0	179.4	916.89	3067.86	22903.1	7301.24	4823.76	;	/*150.292*/ 76 80 81 1 1 1 1 0 0 1 100 0 0 57.69 1.28 0 56.28 1.41 0 7301.24223602484 4823.75509048884;
	144	48.2582	-102.112	/*	151.523	*/	20	43	44	26	18	1	1	1	Raptor	1	2704.89	0	0	1	352.538	1	0	0	0	0	100	0	0	0	98.07	0	1.92	0	93.74	3.06	3.19	0	0	322.57	3562.3	0	2568.64	5601.19	;	/*151.523*/ 20 43 44 1 1 1 1 0 0 1 100 0 0 98.07 1.92 0 93.74 3.19 0 2568.64150342411 5601.1886979355;
	145	48.316	-102.141	/*	151.632	*/	26	26	27	27	0	1	1	1	Raccoon	1	2876.85	0	0	1	42.1281	1	0	0	0	0	100	0	0	0	96.68	0	3.31	0	68.46	11.53	19.99	0	0	1018.98	6772.02	0	8114.19	10648	;	/*151.632*/ 26 26 27 1 1 1 1 0 0 1 100 0 0 96.68 3.31 0 68.46 19.99 0 8114.19015766842 10647.9976100253;
	146	48.3197	-102.221	/*	151.654	*/	22	24	25	23	2	1	1	1	Skunk	1	1205.67	0	0	1	242.904	1	0	0	0	0	100	0	0	0	92.71	0	7.28	0	82.24	10.6	7.15	0	59.81	742.94	5645.87	7635.64	5916.07	8877.29	;	/*151.654*/ 22 24 25 1 1 1 1 0 0 1 100 0 0 92.71 7.28 0 82.24 7.15 0 5916.06943780857 8877.29366813943;
	147	48.3102	-101.996	/*	149.032	*/	39	47	58	n/a		0	1	0	Hatch	1	9743.99	0	0	1	272.883	1	0	0	0	0	58.33	41.66	0	0	55.12	39.1	5.76	0	55.27	29.86	14.86	0	97.62	1355.41	7525.75	12462.7	10793.2	11833.1	;	/*149.032*/ 39 47 58 0 1 0 1 0 0 1 58.33 0 0 55.12 5.76 0 55.27 14.86 0 10793.1995540691 11833.1263070174;
	148	48.217	-101.981	/*	149.412	*/	58	65	75	n/a		0	1	0	Hatch	1	7872.58	0	0	1	625.374	0	1	0	0	0	0	100	0	0	3.37	90.54	6.08	0	26.34	65.98	7.67	0	0	610.93	4046.27	0	4864.87	6362.16	;	/*149.412*/ 58 65 75 0 1 0 1 0 0 0 0 0 0 3.37 6.08 0 26.34 7.67 0 4864.86701704093 6362.15978238651;
	149	48.3223	-102.194	/*	149.422	*/	39	40	56	n/a		0	1	0	Hatch	1	529.987	0	1	0	558.15	0	1	0	0	0	100	0	0	0	79.61	1.27	19.1	0	56.13	26.72	17.13	0	0	1122.3	7227.78	0	8936.93	11364.6	;	/*149.422*/ 39 40 56 0 1 0 1 0 1 0 100 0 0 79.61 19.1 0 56.13 17.13 0 8936.93263258481 11364.6126511423;
	150	48.2967	-102.235	/*	149.873	*/	39	40	56	n/a		0	1	0	Hatch	1	1012.3	0	0	1	781.791	0	1	0	0	0	100	0	0	0	97.4	0	2.59	0	83.61	0	16.38	0	0	268.27	3281.15	0	2136.25	5159.12	;	/*149.873*/ 39 40 56 0 1 0 1 0 0 0 100 0 0 97.4 2.59 0 83.61 16.38 0 2136.24781016085 5159.12199877356;
	151	48.206	-101.971	/*	150.672	*/	21	34	50	n/a		0	1	0	Hatch	1	8379.06	0	0	1	443.236	1	0	0	0	0	100	0	0	0	95.39	0.65	3.94	0	68.54	26.31	5.13	0	0	551.74	3712.09	0	4393.53	5836.71	;	/*150.672*/ 21 34 50 0 1 0 1 0 0 1 100 0 0 95.39 3.94 0 68.54 5.13 0 4393.53400222966 5836.71126904511;
	152	48.338	-102.11	/*	151.694	*/	56	77	81	n/a		0	1	0	Hatch	1	4987.97	0	0	1	398.252	1	0	0	0	0	100	0	0	0	94.66	0	5.33	0	89.55	0	9.29	1.14	0	669.41	4297.79	0	5330.55	6757.64	;	/*151.694*/ 56 77 81 0 1 0 1 0 0 1 100 0 0 94.66 5.33 0 89.55 9.29 1.14 5330.54626532887 6757.63769870595;
	153	48.2284	-101.972	/*	148.024	*/	34	47	57	n/a		1	1	0	Depredation	1	8943.79	0	0	1	495.995	0	1	0	0	0	100	0	0	0	99.35	0	0.64	0	89.24	6.01	4.73	0	0	107.52	2365.65	0	856.187	3719.63	;	/*148.024*/ 34 47 57 1 1 0 1 0 0 0 100 0 0 99.35 0.64 0 89.24 4.73 0 856.1872909699 3719.63395650875;
	154	48.2084	-101.975	/*	148.313	*/	57	73	76	n/a		1	1	0	Depredation	1	8113.76	0	0	1	341.504	1	0	0	0	0	100	0	0	0	74.67	20.12	5.19	0	53.96	36.95	9.07	0	0	726.5	4301.85	0	5785.16	6764.02	;	/*148.313*/ 57 73 76 1 1 0 1 0 0 1 100 0 0 74.67 5.19 0 53.96 9.07 0 5785.15687211339 6764.0214468781;
	155	48.2271	-101.98	/*	149.044	*/	48	70	71	n/a		1	1	0	Hen Mort	1	8371.47	0	0	1	536.334	0	1	0	0	0	100	0	0	0	98.08	0	1.91	0	92.59	0	7.4	0	0	247.52	2968.29	0	1971.01	4667.2	;	/*149.044*/ 48 70 71 1 1 0 1 0 0 0 100 0 0 98.08 1.91 0 92.59 7.4 0 1971.01449275362 4667.19602509473;
	156	48.2177	-101.983	/*	149.073	*/	34	41	58	n/a		1	1	0	Depredation	1	7799.61	0	0	1	701.061	0	1	0	0	0	0	100	0	0	19.23	74.99	5.76	0	34.14	53.83	12.02	0	0	597.42	4691.43	0	4757.29	7376.58	;	/*149.073*/ 34 41 58 1 1 0 1 0 0 0 0 0 0 19.23 5.76 0 34.14 12.02 0 4757.2861920688 7376.57824808566;
	157	48.2164	-102.123	/*	149.271	*/	61	73	78	n/a		1	1	0	Depredation	1	3155.41	0	0	1	482.317	0	1	0	0	0	100	0	0	0	100	0	0	0	90.66	8.95	0.38	0	0	0	876.31	0	0	1377.87	;	/*149.271*/ 61 73 78 1 1 0 1 0 0 0 100 0 0 100 0 0 90.66 0.38 0 0 1377.86757653422;
	158	48.2948	-102.148	/*	149.851	*/	36	55	56	n/a		1	1	0	Depredation	1	2774.69	0	0	1	738.917	0	1	0	0	0	100	0	0	0	99.35	0	0.64	0	95.01	0	4.98	0	0	40.99	2419.87	0	326.405	3804.89	;	/*149.851*/ 36 55 56 1 1 0 1 0 0 0 100 0 0 99.35 0.64 0 95.01 4.98 0 326.405478579392 3804.8868692904;
	159	48.297	-102.154	/*	150.422	*/	55	55	64	n/a		1	1	0	Depredation	1	3101.27	0	0	1	1194.96	0	1	0	0	0	100	0	0	0	91.55	1.94	6.49	0	81.63	11.73	6.63	0	0	841.83	4732.64	0	6703.54	7441.37	;	/*150.422*/ 55 55 64 1 1 0 1 0 0 0 100 0 0 91.55 6.49 0 81.63 6.63 0 6703.53559483994 7441.37486438466;
	160	48.2347	-101.975	/*	150.632	*/	21	30	31	n/a		1	1	0	Depredation	1	9059.37	0	0	1	624.161	0	1	0	0	0	100	0	0	0	75.15	16.56	8.28	0	67.3	25.31	7.37	0	0	671.86	3531.65	0	5350.06	5553	;	/*150.632*/ 21 30 31 1 1 0 1 0 0 0 100 0 0 75.15 8.28 0 67.3 7.37 0 5350.05574136009 5552.99611629114;
	161	48.2347	-101.975	/*	150.662	*/	21	30	31	n/a		1	1	0	Depredation	1	9031.98	0	0	1	620.271	0	1	0	0	0	100	0	0	0	66.45	25.8	7.74	0	64.08	28.68	7.23	0	0	647.1	3446.31	0	5152.89	5418.81	;	/*150.662*/ 21 30 31 1 1 0 1 0 0 0 100 0 0 66.45 7.74 0 64.08 7.23 0 5152.8905876732 5418.81161653485;
	162	48.3227	-102.213	/*	151.654	*/	56	62	76	n/a		1	1	0	Depredation	1	1206.97	0	0	1	511.633	0	1	0	0	0	100	0	0	0	73.54	19.99	6.45	0	60.02	34.22	5.74	0	0	804.5	3489.56	0	6406.27	5486.82	;	/*151.654*/ 56 62 76 1 1 0 1 0 0 0 100 0 0 73.54 6.45 0 60.02 5.74 0 6406.27488453575 5486.81583043758;
	163	48.3384	-102.108	/*	151.694	*/	27	36	56	n/a		1	1	0	Depredation	1	5126.9	0	0	1	356.527	1	0	0	0	0	100	0	0	0	98.06	0	1.93	0	92.51	0	7.1	0.38	0	409.1	3602.17	0	3257.68	5663.88	;	/*151.694*/ 27 36 56 1 1 0 1 0 0 1 100 0 0 98.06 1.93 0 92.51 7.1 0.38 3257.68434464087 5663.87836286734;
																avg	2759.22				425.173			0	0.244263	0.376209	85.6727	12.5771	0.708773	1.03945	78.1651	17.5655	2.98423	1.27448	68.9607	24.7667	4.93423	1.32331	31.1515	645.556	3838.39	3976.96	5140.59	6035.3
